# Supplementary material for: An Immune-Related Signature for Predicting the Prognosis of Lower-Grade Gliomas
Source: Front Immunol. 2020 Dec 8;11:603341. doi: 10.3389/fimmu.2020.603341 (PMC7753319; doi:10.3389/fimmu.2020.603341)
Supplement: Supplementary file 1 [file DataSheet_1.zip › Supplementary Material 1.txt]

id	futime	fustat	CD8A	ZC3HAV1	TMSB15A	MAVS	S100A16	FABP6	PLTP	IFIH1	TRIM5	F2R	CSRP1	TCF7L2	APOBEC3C	SEMA5A	SEMA6B	TNC	CMTM6	GDNF	JAG1	NMB	OGN	BMPR1A	EGFR	BID	CDK4
TCGA-HT-7882	113	1	3.515817	9.160652	0.426757	10.60585	110.6354	0.3693256	1357.656	4.435665	5.888236	22.23697	40.75127	3.421737	14.12033	16.60019	14.33893	161.4149	31.01322	0.358162	46.22958	27.29118	155.9117	2.764043	12.64643	7.874639	17.74945
TCGA-E1-5322	3978	1	0.1051127	7.811558	6.794878	13.94307	11.24472	0.2066199	153.4722	2.662009	2.668096	35.79644	3.713038	11.27778	5.934072	48.50483	16.55873	39.15932	11.49295	4.383605	10.98437	425.363	0.06389968	7.356393	25.16535	14.03284	38.35604
TCGA-HT-8105	190	0	0.3076753	5.842126	5.876105	13.81111	20.142	2.854236	30.49342	1.298138	1.825362	6.78822	22.85846	6.21432	2.692354	8.575926	17.39914	5.536423	8.096767	1.902674	4.448936	5.673294	0.745491	3.88492	28.13131	16.68767	21.81127
TCGA-QH-A6CS	588	0	0.02850989	5.603599	0.2722465	10.17478	68.08324	0.7832675	107.6089	2.384195	2.713052	34.64879	132.3247	2.968539	8.11045	2.98559	0.7843166	68.02918	14.0065	0.05334211	3.435692	31.97358	0.1809421	1.592379	55.61781	5.191898	14.35687
TCGA-DU-6393	1585	1	0.1014445	7.023813	16.7731	17.70327	24.67777	0.2850382	21.14789	1.194094	0.4681019	16.0419	10.84606	7.241017	4.831601	15.30833	28.83242	5.030863	8.994166	0.9720221	2.776174	11.23022	0.1295065	3.925554	135.965	21.4092	29.03347
TCGA-HW-7493	1092	0	0.5681646	8.027446	0.9532007	8.827295	35.72992	0.6367508	115.7166	2.716437	0.819172	11.82694	27.28818	6.897922	3.525662	20.65514	11.14343	21.56257	11.5048	0.2106253	5.157236	51.2491	4.575173	5.690256	22.19741	14.91628	14.43296
TCGA-DB-5280	1112	0	0.1261716	5.588208	0.9817198	15.02001	47.42316	0.1181721	167.3316	2.653026	2.659676	19.47474	10.58357	9.54489	2.646697	10.09599	22.91153	18.51129	8.710227	1.194645	4.94111	460.5266	1.164333	5.855122	48.01578	15.78892	27.2239
TCGA-E1-5318	2379	1	0.02332955	6.249083	8.861631	12.97586	15.56037	0	39.83072	1.46417	2.442442	51.90612	3.39677	12.26254	2.274427	16.89985	21.39474	0.9730823	8.929423	1.920586	9.87075	11.08273	0.03573966	4.531528	25.43976	11.49844	73.85564
TCGA-S9-A7R8	961	1	0.01291631	4.246354	2.706637	13.65748	9.437246	1.492012	63.93231	1.627484	2.134872	11.27848	12.94909	9.791803	4.255723	6.503091	21.88378	11.67845	7.456029	1.060029	4.100327	113.0964	0.2614727	4.41902	72.46563	13.70869	25.5284
TCGA-S9-A7J3	518	0	0.1373418	5.648899	5.847588	15.04577	38.09889	0.2858534	45.24178	3.736354	1.443841	9.565029	25.93347	6.553013	2.361486	20.93376	23.96764	7.32705	8.305429	1.242906	5.199052	47.5709	0.2504768	3.612797	23.57568	17.44896	18.67505
TCGA-HT-A5RA	832	0	0.307941	13.63122	2.619491	11.99017	163.1208	0.7459059	113.4335	5.488251	8.112839	38.26078	21.38657	4.195049	19.41734	16.96388	3.642789	92.55001	10.47119	0.04966887	13.14911	174.9306	0.03485835	3.736533	271.5152	12.42443	29.86688
TCGA-HT-8012	286	0	0.0764549	4.593772	4.653745	12.96952	17.04728	0.3391934	79.61222	0.984986	1.509786	12.49033	8.421195	8.30563	2.807326	12.11109	40.24641	5.164185	8.012333	1.663183	4.290603	21.37649	0.3434491	4.088263	27.32012	16.82994	20.28665
TCGA-P5-A735	292	0	0.1076731	2.689337	6.816533	13.18796	34.13673	0.4257961	119.5257	2.246773	1.362925	8.898364	19.46182	8.922496	3.101022	10.16082	32.22271	17.14136	6.360327	0.769199	3.221729	316.7539	0.007854747	4.734906	34.84858	23.87368	30.60613
TCGA-FG-A6J3	677	0	1.314361	3.371311	32.61808	10.56773	170.0722	0.3551041	91.88974	2.540782	1.022932	9.019318	37.98152	2.973376	7.472476	3.16442	7.531287	63.71414	8.976175	0.2901997	5.809465	205.7494	0.3111572	2.354961	3.647993	14.28111	113.679
TCGA-FG-8187	611	0	0.2018872	4.004715	3.395961	10.97118	48.6749	0.9377492	117.7518	2.837448	2.648357	6.346112	90.55962	5.536837	2.057377	6.116566	7.572141	17.89224	8.296245	0.2931399	2.421805	73.85256	0.2101385	3.45438	23.14042	14.62599	15.7929
TCGA-DU-8163	629	0	0.2047773	7.134249	4.707586	15.37053	45.35254	0.4426016	82.51933	3.240575	4.710683	17.04436	14.37643	8.193057	6.249753	15.50522	13.67071	21.13054	13.31306	0.6564273	5.710451	177.2745	0.5803028	4.333547	41.49071	19.85785	22.09257
TCGA-VV-A829	1127	0	0.0367476	3.873366	6.071301	13.55229	46.02766	0.1311151	65.39271	0.5982708	1.870397	17.86674	13.16438	10.49539	2.51836	71.70884	13.82366	4.420871	5.727932	2.915387	5.228697	22.79191	0.8099647	5.291587	73.38289	35.67438	25.30386
TCGA-TM-A84T	724	0	0.09312798	4.333079	2.717298	14.13647	36.78231	0.1090293	67.05944	2.172159	2.104602	8.963198	19.68391	8.786417	2.784697	11.32158	21.84684	16.37522	8.387822	1.069217	6.055025	433.3613	0.2101794	3.818849	42.45679	19.26774	24.86392
TCGA-FG-A710	1115	0	0.2422934	5.803992	9.967857	10.8604	55.67975	0.88489	94.70315	4.142267	2.157904	8.956199	26.0596	7.941295	6.201908	11.75977	28.09014	9.73235	10.54836	1.185817	6.182704	170.5199	0.525256	4.281967	16.11449	25.96964	23.08423
TCGA-DU-6399	2000	1	0.2076753	7.751593	6.931782	12.05487	60.04408	0.05403007	122.7563	3.454977	2.431724	13.58823	6.133366	7.624021	4.787126	11.57663	19.42537	21.02893	11.89628	0.8867734	6.302734	191.5806	0.7811665	4.60887	54.68451	20.62064	29.21216
TCGA-FG-8186	487	0	0.3757223	10.61728	4.442781	10.81127	40.86947	0.353314	87.82556	4.657527	5.410381	17.87443	32.73957	6.446784	3.514223	12.99488	11.53982	25.73048	9.796371	0.7122175	3.637417	147.1352	0.3417858	6.194927	42.94517	30.71758	24.33273
TCGA-QH-A6CV	442	0	0.2244578	6.758459	0.8584644	15.21121	133.4207	1.694851	382.3197	3.954729	5.370158	27.17097	25.25685	3.524791	8.158546	17.39179	1.586507	17.55782	12.85252	0.1376195	8.351024	279.8249	0.07425499	1.462773	895.6314	13.94751	105.9119
TCGA-S9-A7R4	914	0	0.1204392	4.01649	2.860031	11.22205	35.2753	0.358105	74.31166	3.27723	2.563999	15.84401	15.61411	10.38496	3.653586	12.33067	20.63386	34.89408	10.22014	0.8047935	11.33912	222.6311	1.079426	4.865512	25.63847	15.56331	15.47997
TCGA-HT-7601	153	0	1.155434	8.888153	6.821385	12.94571	72.7379	0.3930087	209.6091	4.145823	2.207185	21.49326	29.99352	7.826317	9.554618	10.86674	9.542805	30.16651	15.53455	0.4702939	5.617002	130.4157	0.9593186	6.648791	18.1569	12.79915	20.31927
TCGA-HW-7489	253	0	0.6004149	3.152779	2.33739	8.191977	40.53028	2.09026	61.31845	1.563478	1.480188	7.902637	40.49348	6.399741	1.821496	6.72421	30.2345	10.69285	5.616552	0.3563366	3.424906	69.88469	0.2079722	2.869986	19.51338	17.46249	17.13906
TCGA-DH-A66D	846	0	0.157259	6.421208	3.018117	13.24695	44.98001	0.4620815	117.6046	1.870879	2.827027	17.02318	9.135537	9.672813	4.097673	7.428017	23.41035	41.43096	7.510945	1.565567	16.51672	428.6259	0.2581207	5.999763	33.52046	18.87616	23.73205
TCGA-QH-A6CU	451	0	0.07909018	3.758621	1.678328	7.456608	61.82911	0.6647819	197.2995	1.923774	2.167614	6.345526	62.09648	5.622387	4.417042	2.827332	2.550624	14.808	7.50485	0.2328326	1.378235	140.9162	0.3395201	3.921578	6.186901	20.58212	13.3155
TCGA-VW-A7QS	706	0	0.04103557	5.278619	5.360818	10.78423	58.70468	0.03202819	82.71909	0.6216213	4.594138	13.7442	5.540815	5.050096	1.038518	3.294469	14.29295	30.07497	5.191266	2.237896	5.423498	40.38147	7.089079	4.077589	32.00552	33.89317	31.94994
TCGA-HT-7874	1130	0	0.5468101	3.546383	2.791005	8.879353	38.71874	2.521907	39.23124	2.510083	1.156301	6.438426	57.60672	5.631084	0.9134875	10.47311	21.65611	6.961389	5.215802	0.2853643	2.109726	15.00966	0.5303523	2.739111	16.75889	14.48501	9.332625
TCGA-HT-7470	268	0	0.4481419	4.198048	10.3231	10.70169	37.85113	1.951371	75.05934	2.498702	0.7939696	11.33425	41.25739	8.747882	2.260942	16.23756	18.53036	20.82636	8.264423	0.4513324	5.580956	138.8014	0.5635054	5.026335	18.28977	14.87993	14.47941
TCGA-DU-5874	461	0	0.124854	6.432515	14.55132	13.36446	35.67607	1.157199	24.36778	0.7389977	1.035957	8.138999	4.167872	5.749068	3.34594	6.671519	20.31364	4.258329	7.264474	3.32817	3.600342	8.837431	1.075893	5.332004	44.81601	25.46177	36.52994
TCGA-FG-A4MY	721	0	0.2388693	4.136433	3.757987	12.08908	29.01775	0.1542928	101.0482	1.97657	1.495394	31.32417	56.44529	8.843368	2.1244	12.3324	10.21732	34.39973	6.90496	1.71625	7.835701	96.35901	0.07210551	4.47411	9.491845	8.56377	21.15516
TCGA-DU-7302	1834	0	0.3417474	7.030947	5.267521	13.73858	22.82074	1.297621	43.63731	1.464027	2.333629	14.00473	15.33983	6.604203	1.459095	10.14695	16.9157	13.31668	7.529907	0.7108927	7.608595	14.84485	0.3638497	4.133593	31.14894	15.56332	15.70717
TCGA-QH-A6CZ	279	0	0.3885214	4.729721	5.716252	9.509335	38.80129	2.199503	110.2839	1.775252	0.7915657	11.4451	9.377913	5.683786	1.629999	19.39783	20.39534	6.415713	6.650446	1.158675	5.428722	44.79724	0.2210723	3.151888	42.0091	49.84898	22.50937
TCGA-VW-A8FI	245	1	0.4439651	6.746861	0.1472052	8.883399	100.0798	0.6280566	140.6182	8.718447	5.347182	13.06324	34.59321	3.713651	7.568035	7.560376	3.971029	26.37045	10.36804	0.112092	10.80845	25.70222	0.06831678	1.997183	217.8923	14.26009	255.7891
TCGA-TQ-A7RG	599	0	0.3134378	4.388146	5.379718	13.19054	38.93019	0.2302472	118.9564	2.116007	3.500726	10.09039	23.87299	6.675304	2.623332	11.10514	21.62529	14.79198	7.581307	0.7265208	4.572002	148.6455	0.6254322	5.673933	22.44082	27.60352	19.80308
TCGA-HT-8104	372	0	0.42328	11.9578	0.2023015	14.29795	100.9059	0.6071652	104.7586	5.931125	5.671138	32.70829	67.78136	3.8442	9.348261	18.80755	4.378415	61.13848	16.47657	0.0616184	14.73289	73.78997	0.897138	2.963049	1030.915	14.47168	24.70144
TCGA-P5-A72W	317	0	0.06941817	3.831721	1.933423	10.6977	50.21337	0.216723	236.2653	2.525628	1.728506	10.09745	5.688486	5.699618	2.387184	8.277129	23.8524	17.32428	5.892676	0.4624574	2.224395	690.6039	0.1202712	3.567841	18.03936	18.53031	23.86888
TCGA-S9-A6WE	2208	0	0.2565522	4.511666	11.72809	9.248334	32.71081	0.766871	64.82544	1.287964	1.990246	12.42092	21.23982	9.088164	1.71052	18.81645	21.99898	5.634311	7.63699	1.33233	5.183403	32.89892	1.06917	3.581378	11.92388	19.14484	23.56824
TCGA-TQ-A7RN	1026	0	0.1074249	5.370835	7.894179	14.17976	55.48834	0.2360079	100.6639	1.721109	3.774161	21.4283	16.03085	6.196538	1.277569	7.903997	19.95102	24.40675	6.369249	1.136926	5.180966	133.6076	0.4440759	5.232329	84.74578	27.73343	27.98157
TCGA-E1-A7Z6	984	1	0.05386929	8.793199	0.2857825	14.36235	39.93479	0.3531771	154.9293	3.130101	1.251012	16.28774	49.49995	7.624167	2.389701	5.715697	6.40261	11.71397	5.842222	0.1878353	3.968439	25.34167	0.2475749	4.302951	20.20442	10.17112	13.16814
TCGA-E1-A7YL	492	1	1.301291	6.51569	23.72608	15.62728	102.2	1.935979	415.4947	3.577992	5.760493	17.53786	35.32664	4.282655	11.91028	6.749977	6.976536	70.35833	12.24776	0.2197401	6.813521	216.8554	0.7351006	1.71169	56.53284	10.27918	129.4181
TCGA-DU-A7TA	2565	0	0.0959992	8.145505	1.754208	13.10958	9.776041	0.1665049	168.1914	3.047569	1.807403	13.54203	4.673421	11.68761	7.434722	10.09993	17.11008	17.3799	7.641795	4.181943	12.18875	172.0601	0.04668756	5.88942	42.80725	16.38202	31.39652
TCGA-E1-A7YK	378	1	0.9745053	5.590477	3.557476	11.74075	57.09831	0.2108593	245.2747	3.182608	2.189606	5.178374	79.44372	7.129811	8.006733	5.663627	6.989532	19.09611	10.06678	0.5661923	4.878977	69.50824	0.3800856	3.838091	6.273502	10.13007	12.00306
TCGA-TQ-A7RP	914	0	0.5803986	3.38487	0.2436681	12.05814	172.8626	0.7951945	89.16816	2.349136	2.397371	9.191651	220.0888	3.508286	12.51925	3.912318	2.799532	58.57909	6.079178	0.05326659	2.704413	98.91228	0.6625149	1.395836	26.03477	8.853133	10.91101
TCGA-HT-7681	1359	0	0.9961789	5.72248	5.407741	7.854918	76.34396	3.471699	103.5296	3.318835	2.295737	10.23371	57.64821	7.066903	2.404965	7.773727	26.93867	11.56765	7.669127	0.349719	3.44785	65.18034	0.5070081	4.339127	13.38568	27.04036	20.94752
TCGA-TQ-A7RW	821	1	0.2503359	7.148574	2.726017	16.37423	41.13855	5.038921	103.9662	3.034799	4.046481	25.67105	15.0559	6.214217	5.725895	11.02108	8.101189	18.85686	14.47902	1.484696	5.63014	158.9598	0.7136591	4.577264	43.88849	11.03308	22.28507
TCGA-QH-A6XC	508	0	0.3937541	5.966465	3.472471	11.85463	107.4348	3.608068	128.495	4.182029	4.355667	24.55206	39.74539	5.188972	4.035801	9.029655	18.52839	43.29704	8.640974	0.08263042	12.7016	64.16822	0.1007217	1.833777	143.7645	15.56119	15.47422
TCGA-S9-A6U2	719	0	0.1764977	6.800437	6.027687	13.00249	45.56631	0.1549757	119.4644	2.979083	4.430937	9.48937	14.75582	8.289529	2.951761	17.80008	22.12874	14.04461	8.348061	0.4268571	4.882878	60.64048	10.47743	4.476269	31.39291	18.10499	17.82912
TCGA-DB-A4XD	1210	0	0.02462715	4.760028	2.776306	15.1528	41.18298	0.1153287	78.5327	1.714597	2.314688	25.86794	8.328903	7.96116	2.437454	14.78514	18.91019	14.32376	8.831882	0.937258	5.660294	178.2895	0.3907492	5.814027	61.28833	17.22568	21.71696
TCGA-FG-A87N	413	0	1.235439	8.724839	42.0519	7.353491	62.58837	0.1888057	24.86574	1.390203	1.617493	31.5038	11.56724	6.269597	2.86884	71.64147	27.02649	86.56461	19.15543	1.700937	8.222332	9.569236	0.241069	6.192083	4.954857	10.23573	35.96433
TCGA-CS-4944	323	0	0.5269136	5.66615	0.980819	8.016556	60.89604	0.4184701	150.9374	1.750875	1.251698	4.564722	34.36792	5.057677	2.753724	6.655017	7.187634	27.34055	7.414374	0.2279893	2.135485	59.24802	0.5664591	2.868421	21.83769	14.35223	18.88018
TCGA-WY-A858	1337	0	0.2281601	3.941065	5.913739	8.927601	48.22861	0.122111	135.462	2.385696	1.607575	6.426355	34.75598	6.149199	5.363352	4.70775	13.00992	18.03021	8.556792	0.7207208	5.743339	184.1386	0.6562594	2.721377	9.444012	19.35765	19.36739
TCGA-HT-7604	3725	0	0.04936184	11.62803	5.665914	12.86329	33.583	0.05603903	75.32447	2.304927	2.359204	38.97162	3.94487	8.875697	4.183896	1.836044	14.47777	11.58405	11.05634	0.9197457	6.187395	146.2875	1.188311	6.815787	54.15991	22.83984	28.67171
TCGA-S9-A6UA	178	1	2.387118	7.795194	10.91228	11.99114	128.2103	0.08358018	179.9299	3.469943	4.512668	13.80191	19.00865	6.860383	26.55435	48.97608	8.107277	42.03399	17.94881	1.703799	5.361785	33.76181	17.11292	4.256321	0.7381056	5.930019	31.46176
TCGA-S9-A6TU	2650	0	0.07089123	3.792509	1.186116	14.57768	23.07885	0.2213219	134.3972	2.170748	1.270521	8.02713	16.93783	7.709889	3.487986	7.360254	19.90216	15.63176	6.767268	1.099131	5.638065	216.8023	0.381896	3.04579	26.77358	12.3688	22.48784
TCGA-HT-7611	1752	0	0.2247671	8.374202	1.490517	16.64769	98.49901	0.1378381	194.8444	4.107082	3.033137	38.6168	5.640362	7.279589	4.699747	6.424157	8.588814	22.37969	10.02462	1.133274	4.706964	280.3124	0.5797418	7.913041	31.06328	15.40922	24.14849
TCGA-S9-A7R1	5166	1	0.2057624	4.817919	1.488534	10.38905	67.25708	0.7397203	46.62844	0.6305232	1.627245	13.35231	24.48591	6.501492	0.6512998	4.564727	21.54435	11.66801	5.468304	1.055254	3.095871	18.86755	0.7300487	3.448686	59.54295	18.55616	17.18722
TCGA-FG-A4MX	569	0	0.06254086	1.494918	0.6082745	9.821293	21.91232	0.3905042	97.62652	1.288285	0.725408	7.191962	14.37622	8.304961	1.532362	2.670969	15.96031	25.7086	4.283158	1.400624	5.863375	150.7373	0.1482764	3.251051	5.088125	21.29943	3.39571
TCGA-E1-5304	1251	1	0.06415201	1.454671	38.3006	19.88149	8.41299	0.01540632	25.97138	1.271307	1.041485	8.944424	6.173469	16.68655	3.659137	11.07523	2.028228	16.9708	12.16661	0.1762659	14.81244	20.16141	0.03239919	4.726343	51.24887	9.309324	59.47649
TCGA-HT-A617	491	0	1.063941	6.416546	0.2822161	16.71339	113.0687	0.7196833	189.6746	3.685907	3.514385	10.45462	103.7599	3.947753	8.346472	14.94191	4.834411	30.27142	15.37607	0.1206447	3.256953	161.1824	3.026961	2.055327	61.98493	8.609304	16.95736
TCGA-S9-A7IS	241	1	0.1646464	7.600235	72.56672	10.06442	19.39247	0.08116182	10.80675	1.669123	0.7603936	16.41145	16.07196	9.067559	2.201449	39.15197	7.472994	53.53041	17.43304	3.34585	21.27307	19.01156	0.1137878	4.845589	1.386119	10.45089	46.02346
TCGA-HT-7695	442	0	0.4467582	3.973416	5.541855	10.55839	49.85597	1.364009	62.22044	2.135488	1.674848	7.962343	26.4241	6.756198	1.5208	17.85466	25.01439	12.57937	6.754655	0.6230036	3.304044	67.59603	0.6218645	4.804481	33.49098	22.08437	18.83721
TCGA-E1-5311	4084	1	0.2844416	6.389669	5.240695	15.97032	23.72409	0.7320204	43.88416	1.397456	1.049665	32.79445	20.74004	5.185428	0.9368437	13.57579	27.27192	6.388407	7.767602	1.48739	4.329317	15.69052	0.9800165	3.42078	60.55304	26.6455	21.59633
TCGA-W9-A837	1553	0	0.3136217	4.321299	4.395405	12.11586	48.46133	1.709815	88.94177	2.299118	2.032474	16.47078	31.23311	6.37677	1.297818	11.89622	22.28479	18.79519	5.542952	0.4498438	3.609791	47.60267	0.2612267	4.222668	41.20651	22.8987	16.03859
TCGA-DU-5871	576	0	0.08992381	5.964238	0.8825529	19.33326	26.54993	0.2947786	97.37262	1.944966	0.7652602	18.09121	8.079315	10.03525	4.145669	17.8222	16.09473	27.31162	9.552463	0.7724103	5.127286	49.32123	0.6199138	4.431421	34.23394	14.48327	19.7483
TCGA-S9-A6U9	2918	0	0.218285	4.388724	0.4519126	11.47767	50.92228	0.6316197	193.0411	2.721812	1.558594	16.63524	14.51344	7.182297	5.897626	3.475418	12.94073	7.091677	9.899541	0.2761989	4.1012	60.4657	1.310807	3.588486	17.0233	12.63289	11.12115
TCGA-S9-A6TV	571	0	0.1555017	9.763037	2.825465	13.77807	75.52845	0.01213688	187.8584	11.71557	1.593882	33.91114	2.376918	7.176738	5.253881	6.789805	11.92113	121.9926	13.78158	2.234981	7.083527	63.60061	0.8337717	11.32673	8.844157	14.46097	15.7327
TCGA-DB-A64X	563	0	0.1604319	5.343828	2.332669	10.83775	88.72023	1.354197	112.902	3.524114	1.177634	22.79314	29.34657	10.7374	1.662764	1.249489	18.59284	6.870483	5.167041	0.6670416	2.899639	469.7417	0.4226262	4.533378	16.30508	26.94019	23.31738
TCGA-P5-A5EW	204	0	0.1410405	5.380246	1.829019	16.57364	64.58239	0.08154211	110.9546	2.423184	2.382754	16.38253	17.43574	10.92052	3.01788	16.24312	17.92457	39.36471	9.713034	2.416746	3.094136	207.5128	0.114321	6.237989	39.00296	17.86008	18.58153
TCGA-QH-A65Z	427	0	0.2042365	5.532793	4.634959	11.21115	45.00247	1.186691	92.28355	2.071671	4.046918	7.362325	13.57918	10.60697	2.62645	21.4789	24.19125	10.26548	7.194531	1.264108	4.544142	90.61593	0.1614062	5.085171	15.75707	24.66936	25.00927
TCGA-S9-A6WI	2585	0	1.234987	1.602576	2.356896	4.162524	24.16369	4.873606	28.55083	1.164523	0.4809791	1.344199	60.39374	4.024818	0.7779028	2.129249	42.60207	1.306552	2.65825	0.2495768	1.187157	10.08702	0.2453005	1.187804	7.343562	13.09599	7.055189
TCGA-S9-A6TS	1891	1	0.08466036	3.472101	5.108882	11.2437	27.28839	0.941601	102.6957	1.923698	3.322157	12.42805	11.01566	8.681066	2.674793	12.35538	28.55944	32.08539	7.071794	1.034999	5.668955	112.5863	0.2373887	3.453002	12.4931	15.91129	22.65781
TCGA-HT-7608	671	0	0.08905908	5.86294	1.073791	11.90273	64.17983	0.3159566	150.6757	2.712817	2.232364	7.13477	40.96337	6.492488	3.126988	5.127001	4.457962	11.10191	6.693761	0.1962377	4.414661	52.7118	0.4739749	3.167514	23.70254	9.327517	12.61667
TCGA-P5-A77W	584	0	0.04120147	5.747432	1.262897	12.22525	13.95645	0.1857999	23.43215	1.454936	1.457922	14.54137	7.711876	8.619831	1.363723	1.387614	24.93551	2.026873	5.696206	1.94667	3.621998	6.348467	0.295555	3.314068	5.773459	19.843	33.96566
TCGA-HW-8322	542	0	0.224992	4.979711	9.178428	14.29212	28.90655	0.2664365	58.4015	1.161252	2.881592	16.71105	7.661901	11.25182	3.051497	25.69304	24.38843	9.450608	10.52237	1.771599	7.081494	43.87699	0.925362	4.829682	35.15147	21.74146	32.31878
TCGA-HT-7605	139	0	0.4865039	5.059839	3.825014	9.817836	66.579	1.639059	83.04707	2.75	1.734182	6.397088	46.0072	4.407226	1.724165	8.845647	16.45238	16.58129	5.920017	0.4464931	2.502387	90.96273	0.4749077	4.298295	22.49616	22.81199	14.69843
TCGA-HT-A61C	537	1	2.006728	5.996462	77.06839	8.475193	100.7597	1.195738	85.74252	3.857463	5.006936	11.33967	35.12379	1.557146	9.245161	20.62266	11.37013	29.52507	15.29444	1.95896	20.32005	55.54925	0.04131994	3.639391	1.451989	15.4587	49.44155
TCGA-TM-A7CA	1058	0	0.2379929	5.121902	3.593493	14.9021	32.54053	0.4191352	82.72604	1.660266	1.329456	15.87121	15.68315	8.780551	1.558148	16.6655	35.33995	24.98834	6.261358	1.349351	8.102291	392.8982	0.1335505	4.005746	33.22046	15.11324	23.14206
TCGA-CS-5396	303	0	0.1264005	13.34551	5.613618	17.80006	24.87462	0.07892433	39.30998	1.350658	1.095487	31.56729	23.53618	9.454058	2.505573	115.9211	13.98663	2.653127	10.09949	1.624758	6.472799	13.04694	3.639624	2.2424	14.64589	12.45982	21.61647
TCGA-HT-8013	1933	1	0.04826192	6.639453	3.840521	13.39106	19.87374	0.6780302	269.7075	3.495669	2.817191	13.54415	13.34898	9.083116	11.9858	7.872481	21.2207	18.94258	13.64825	0.9303455	5.343308	104.0519	0.07041405	4.756411	27.78838	14.14195	23.10401
TCGA-QH-A65V	384	0	0.02863117	4.586349	3.58464	8.254002	65.17994	1.215654	139.825	3.010156	2.889195	5.905987	57.18378	5.983418	2.732215	5.375593	9.980085	11.93999	6.045165	0.4090727	2.584683	146.0915	0.1503822	5.000787	5.848907	25.45211	20.6712
TCGA-HT-7684	184	0	0.02866795	2.833779	2.889646	6.905166	149.2318	0.07160091	99.06261	1.288437	1.908364	4.140526	43.01259	5.619562	4.30322	1.70862	12.43918	12.02019	5.779084	0.6875397	3.520661	147.4209	0.1819452	2.494435	12.91531	20.23132	14.56143
TCGA-FN-7833	837	0	0.07993089	11.37849	0.723366	12.47913	44.87064	0.02935808	228.3634	22.40704	8.006139	23.92349	38.61249	12.10763	12.04779	12.62306	11.73432	9.803936	16.59468	0.8117341	1.831973	79.51363	0.3086974	6.763869	36.54837	10.61463	20.22538
TCGA-DB-5277	1547	1	0.1719836	7.273189	21.84671	9.83006	19.66739	0.4474429	54.28918	2.917747	0.7986539	17.86889	25.85441	8.791206	1.965256	20.53099	6.252558	23.54768	12.0066	2.263037	5.9829	26.5338	0.8364124	2.51548	19.29899	10.83975	46.02143
TCGA-E1-5305	2433	1	0.1250667	7.255019	2.533335	10.64967	44.46305	0.5501899	62.22013	1.99835	1.763132	48.92352	34.1596	8.606763	2.573179	6.586821	13.48531	30.71369	14.63386	0.5124799	5.148951	55.62902	0.3732383	6.146703	60.10178	21.95979	53.61622
TCGA-DB-A4XE	1139	0	0.1525458	7.175941	9.80838	11.79816	34.8971	0.5524465	69.3583	1.841309	0.7523672	10.91797	31.98669	14.60747	3.005852	13.67251	19.80688	24.89864	7.501897	1.209117	3.019248	162.7689	0.4072923	4.526553	37.82131	19.86987	26.59067
TCGA-S9-A7IQ	1099	0	1.035691	2.238926	1.468153	5.405864	28.07454	3.023967	43.29628	0.9961009	0.7549044	3.414043	33.27532	5.866573	0.9733063	4.300351	50.3478	4.740813	2.931513	0.1248111	1.631968	15.81913	0.3624735	1.943605	7.334905	14.53163	8.402833
TCGA-VM-A8C8	1309	0	0.0523769	4.868229	0.5557303	12.61062	26.65958	0.2248404	144.2607	1.455486	1.604637	18.80087	6.230523	8.25375	3.959739	10.70521	16.15087	16.40961	6.264795	0.7572525	2.300043	440.4817	0.2435817	4.980446	22.45767	22.56674	19.51141
TCGA-S9-A7IZ	217	0	0.256235	5.988266	0.9154838	10.98283	54.88703	1.632579	188.888	2.446749	1.348897	23.91995	25.70537	7.039087	3.493141	19.96305	15.37659	46.80007	6.278428	0.5292262	5.014678	515.4671	0.3948276	3.788935	13.35548	15.24618	15.75204
TCGA-CS-5397	194	1	0.5965739	9.994217	2.559837	18.54908	64.39111	0.4793198	199.1001	2.006683	3.248553	16.16035	50.11049	4.409159	12.95968	19.24308	15.35549	97.81362	15.21836	0.04476706	7.051387	10.622	1.555201	2.583365	19.35133	7.622616	17.96863
TCGA-DU-7010	456	1	0.1560158	7.993228	49.32979	11.22267	25.93991	0.2678942	47.99984	5.287091	1.333611	23.8372	34.21248	7.209085	2.097436	7.586748	12.58701	42.76188	11.9193	1.356701	14.68559	135.8877	0.7042205	4.240982	14.98001	14.27924	988.0038
TCGA-HT-7694	210	0	0.5821279	3.444102	6.794155	8.867767	27.34259	2.180879	32.97404	1.70192	1.295894	4.701089	60.05635	4.88676	1.297626	5.96196	20.18256	6.095271	5.050488	0.2333922	1.683849	13.94235	0.2001977	2.152165	16.39746	17.01022	9.52507
TCGA-DU-6392	6423	0	0.5246119	8.75698	10.4947	10.1889	19.91712	0.4435803	38.82134	1.298187	1.091322	11.64044	20.10895	9.41094	4.012153	21.78656	34.21718	33.64336	16.3322	3.659128	14.70674	23.66727	0.4066229	2.306365	7.194154	9.162598	41.69417
TCGA-TM-A84G	1236	0	0.0422561	5.953079	4.595551	17.31954	21.69998	0.6266355	45.47536	2.869899	0.8870219	8.039548	8.451457	13.97508	1.151145	38.89108	32.7687	4.796716	9.73008	3.566744	7.121027	23.73999	0.3583498	4.622981	26.89143	14.67459	31.05831
TCGA-CS-4941	234	1	0.9721014	14.79407	0.7399324	10.33429	91.89336	1.121591	183.2587	13.16794	7.890614	7.010988	49.85712	5.209991	13.08639	15.80105	5.214888	27.75368	15.41837	0.07548403	9.869916	27.17166	0.5041111	2.144339	486.131	10.00801	952.6438
TCGA-DU-6407	2875	1	0.1481508	10.95238	54.72738	13.59256	50.11654	0.0730304	23.84734	3.322948	1.589612	28.38458	17.71056	5.328392	3.96681	8.78159	3.924109	64.22751	19.34	1.518581	30.99539	30.44296	0.1151862	6.21841	8.355791	11.87987	58.70643
TCGA-P5-A5F0	287	0	0.6228313	3.746741	5.11214	8.776108	52.20764	1.779378	62.41899	1.461857	1.746783	10.89158	15.62638	7.744892	1.113848	8.151278	36.72811	12.16536	6.038515	1.329224	6.140043	12.95359	0.0514364	2.808159	40.68201	24.84406	20.97509
TCGA-FG-A70Z	328	0	0.5159147	8.108288	20.2133	9.355488	161.7336	1.280624	175.2112	3.65521	4.584017	19.30952	39.16491	3.493886	10.02323	19.20651	17.70466	42.78051	14.1243	0.1906101	8.281591	46.83928	0.8977096	1.827595	189.5012	14.8663	70.66718
TCGA-HT-8564	478	0	1.061557	7.594718	6.22973	13.69646	68.13735	3.56347	64.67048	7.400033	2.369969	9.277793	31.09825	6.481898	4.706519	14.41104	18.69826	12.90484	9.140071	0.4314303	12.93311	10.42206	1.742411	3.086327	67.61408	9.859283	20.43701
TCGA-DU-6406	512	1	0.3141098	16.24108	13.52587	18.41237	162.4926	0.1400926	164.1413	8.309231	9.495113	69.13412	22.98076	8.28181	10.74739	21.08153	4.89889	87.43074	16.8399	0.05550891	47.5616	34.87058	0.06695731	2.968785	182.6411	10.53309	33.30331
TCGA-DB-A4XC	1421	0	0.3998158	5.95831	4.242133	12.2713	34.68256	0.494088	104.7814	4.077811	3.484382	11.69533	27.58217	10.04073	4.178422	16.71485	12.87066	26.54697	8.7797	0.4108646	3.827123	127.8304	1.832023	4.953415	42.71718	18.30733	19.55854
TCGA-CS-6666	258	0	0.1770813	7.58238	2.847664	14.15254	61.92538	0.3109761	104.1182	3.974881	1.661862	26.42068	3.43219	6.711413	2.768843	8.380049	15.00941	19.07884	10.66325	1.708367	16.45261	341.9058	0.2543244	5.498328	20.26495	15.80378	41.96522
TCGA-HT-8019	1004	0	1.035581	1.229141	0.402568	3.992234	24.88001	4.208572	39.64312	0.995908	0.4254499	0.6582599	54.88423	4.397945	0.7886066	2.499477	45.85812	1.070634	2.650222	0.0759238	1.712588	3.856881	0.478672	1.48646	4.038697	11.9597	4.295934
TCGA-E1-A7YH	2835	1	0.05731257	3.49863	1.672272	14.36443	42.90572	0.2982157	72.80569	1.667387	1.701655	24.92013	44.49723	8.303523	2.192616	10.47223	10.03919	11.4663	5.954503	0.4386765	4.071599	67.65844	0.1306546	5.148789	47.46998	16.76278	11.57077
TCGA-CS-4938	143	0	0.05980602	7.399808	0.7077729	13.14041	56.49356	0.186714	250.2186	2.01961	1.05445	31.14185	31.02519	5.139075	3.707879	5.557032	9.605699	49.08378	7.447939	0.1330248	4.529202	350.0656	0.1912939	3.960243	20.21752	16.64664	18.16403
TCGA-HT-8114	118	0	0.4440471	10.15466	2.731478	13.60287	47.1419	1.726511	127.8597	4.551984	4.762372	23.80237	3.989471	7.628964	5.666564	37.96328	11.20796	16.5233	13.99836	0.4355634	6.281628	177.9058	15.82597	5.651426	53.36314	13.92563	21.51519
TCGA-CS-6667	230	0	0.07606773	3.435096	1.591771	14.88885	32.84515	0.3958049	76.82845	1.641541	1.761414	13.23079	17.24749	7.639716	2.692147	18.96263	11.58754	14.51414	6.977395	0.693645	6.879621	77.23695	0.4393065	3.499988	33.83425	14.98418	20.61204
TCGA-DU-A6S8	678	0	0.1037258	5.454602	4.921922	11.99252	52.29734	1.061447	31.44049	0.901836	1.216188	3.630957	24.25944	10.24777	3.054219	16.33464	34.0364	3.105524	8.731388	2.131846	4.090556	12.76546	0.1008906	2.566022	19.56937	18.81684	31.47113
TCGA-FG-A6IZ	457	0	0.03818904	2.896194	10.79553	13.13058	104.5242	2.435615	82.07987	1.024554	1.448537	3.525304	18.36526	4.049477	3.742797	13.08648	39.72752	2.05539	5.50785	0.927946	2.255756	482.3704	0.2268508	2.452018	14.88638	27.56672	41.19688
TCGA-S9-A6WD	2114	0	0.07522942	4.200626	5.560798	11.33389	43.98355	0.7672281	83.01569	1.545632	1.403719	6.230585	20.07146	5.949627	2.283048	4.058834	21.26593	4.96683	5.926515	1.279587	2.075845	66.44669	0.3402548	3.831223	31.67997	20.61958	23.41481
TCGA-P5-A731	274	0	0.3750524	8.322903	2.943657	9.232903	75.80124	4.747804	125.5349	2.544092	3.171328	18.6796	30.93883	4.108627	2.96156	7.286355	15.09883	27.18797	7.111936	0.3495515	10.5713	37.92543	1.635981	4.189339	13.34774	18.47305	18.58202
TCGA-TM-A7C3	1504	0	0.3722938	7.478698	0.1717443	13.76571	71.1794	0.3032084	148.9196	4.226346	4.734528	22.15847	22.7449	8.482667	4.613114	10.05254	3.897497	22.43587	15.73308	0.03212084	18.8286	49.61344	0.2833962	3.895605	264.0693	12.85114	370.8276
TCGA-S9-A6TZ	873	0	0.2461078	8.64847	1.900599	18.48997	38.6683	0.1361627	71.8197	5.157937	2.65114	5.20107	37.53867	10.82086	3.844627	5.783544	13.57643	11.23872	11.71346	0.5404811	4.044716	20.24923	0.7499581	5.539895	78.83706	12.28347	19.7688
TCGA-HT-7688	964	0	0.73495	3.260989	1.474245	8.451642	16.95907	1.83789	27.97142	1.173817	0.661061	6.676481	32.68843	6.042022	1.240113	5.816141	25.82228	7.162288	6.804891	0.5224239	2.418051	42.50213	0.8442289	2.962808	26.22971	12.04731	15.82517
TCGA-E1-A7YJ	592	1	0.7564497	8.680997	0.6156381	20.60414	120.1311	0.04025507	241.4824	11.58315	8.53451	15.76494	60.72142	6.5894	5.038197	11.39822	2.286911	38.99068	9.15265	0.0840712	20.25487	162.8377	0.04703091	3.171915	738.6755	11.59654	18.53766
TCGA-DU-8162	444	1	0.8259542	3.204187	1.787591	8.23588	42.12998	1.975662	49.35916	2.011723	1.613278	1.931805	56.25536	4.575194	2.83503	9.211332	24.34216	11.97454	6.747394	0.1293045	15.41412	6.955061	1.76713	2.242568	97.31575	6.804792	7.975539
TCGA-QH-A65R	461	0	0.1633919	3.133193	5.358475	9.330454	31.12003	0.3555302	55.14713	0.9179249	1.367072	9.527485	7.761822	6.3513	0.7470445	6.946096	18.42113	5.711949	5.40236	1.612752	3.679124	37.97527	0.6447327	3.867844	30.17191	31.31561	31.38537
TCGA-E1-A7YW	1120	1	0.07048067	5.098371	2.30097	20.05188	49.41151	0.2538925	112.2808	1.710006	1.505132	16.64935	5.316004	8.906847	2.60084	12.57661	14.90158	38.32046	7.232571	0.4841367	6.429603	90.39428	0.177977	4.665364	32.78407	20.94729	18.93089
TCGA-DU-A6S2	777	0	0.4367854	4.092365	3.13669	12.66735	36.4609	2.827061	35.2632	1.641587	1.837389	4.81784	32.87022	7.08778	0.8105508	11.83793	31.95756	6.562836	4.943439	1.214063	2.55856	17.53878	0.2040039	2.392368	19.28238	9.800433	13.25298
TCGA-FG-7637	1020	0	0.1118951	5.115547	11.51614	12.79124	22.34654	0.06986713	62.58947	0.9842378	2.691659	28.9499	13.29202	7.451939	1.927797	3.244408	20.89169	9.11492	8.337091	2.401886	5.612916	33.7715	2.110884	4.134993	140.8414	32.27039	31.36468
TCGA-DU-A5TP	1012	0	0.697241	7.340815	4.808621	10.15827	89.63541	0.2176781	75.385	2.67199	3.292042	37.85185	8.453688	10.59376	5.050164	4.410767	14.91722	67.60192	20.3588	3.63196	48.3433	130.5521	0.08265346	5.873478	8.907925	15.73398	37.93729
TCGA-TM-A84J	735	0	0.0933431	7.332018	71.24623	11.76468	13.37342	2.039916	16.0944	1.507636	0.7546408	25.04335	6.540159	4.158487	3.219956	24.52163	30.35927	25.31701	10.68435	3.919597	15.02223	15.53739	0.03191893	3.237936	1.053403	14.51041	35.31418
TCGA-HT-A74K	467	0	0.07782603	2.41264	14.31302	14.11776	78.87974	0.3644585	98.79957	0.9316981	1.398204	9.506158	47.91326	2.956188	2.458866	2.39833	44.73814	6.322551	3.775844	1.356847	4.849539	129.0492	0.1348383	1.879656	7.291795	22.22716	25.8076
TCGA-E1-5319	2907	1	0.2326311	7.074415	1.743884	12.509	33.11472	0.410502	91.19497	3.60008	2.796464	9.979909	31.66164	7.734714	3.743396	23.74826	11.759	15.02308	8.299812	1.169852	6.180508	91.83535	1.178706	3.326134	18.10136	23.48282	20.98835
TCGA-TQ-A7RK	1341	0	0.1076869	4.018906	7.345167	12.69349	35.8786	0.2721601	106.0161	2.234714	1.733936	18.31873	16.79458	12.32513	3.623832	7.799356	17.22002	22.07728	10.07124	1.526383	7.031237	276.7529	0.3254525	5.792258	25.01579	15.81834	34.95232
TCGA-DU-6394	682	1	0.07226313	7.058585	2.894397	16.45543	242.11	0.3271273	39.79369	1.638377	3.132228	23.27658	1.183475	6.217893	4.48235	64.81855	16.74013	29.36447	10.11916	1.843699	27.68361	33.5193	0.1107034	7.748674	28.08494	21.34324	30.1398
TCGA-DU-A5TW	760	0	0.01215807	6.615291	2.612245	11.51385	24.7406	0.05693611	79.31448	1.722217	2.115311	15.25087	5.322615	6.754941	3.46498	5.164416	13.20365	11.58894	10.36229	1.344188	6.875352	191.5364	0.2261672	3.173667	41.40759	18.90125	35.42403
TCGA-FG-7636	544	0	0.09896966	4.953556	2.73576	12.30216	43.22235	0.8131121	92.52314	1.663834	2.052902	15.27003	10.6993	12.91869	4.1244	13.15362	21.06587	17.61308	9.119326	0.677785	6.217329	189.8296	0.1766958	4.783968	17.75795	22.76534	32.97681
TCGA-P5-A781	134	0	0.2399094	4.761986	3.945512	10.33813	92.84153	0.8238951	111.5367	3.01521	1.328435	11.91316	28.66108	6.176131	2.184218	8.595069	14.40536	14.00575	6.827662	0.6488233	3.557201	141.745	0.4882883	4.732138	27.84935	23.92731	18.03105
TCGA-HT-7476	199	0	0.594181	3.18183	6.054216	6.415978	81.92684	0.7508451	56.17219	1.426816	1.059465	9.643214	34.75054	5.628971	1.982484	4.908612	24.72271	11.09384	9.467448	0.2887571	11.03439	94.73941	4.396467	3.090984	14.94077	17.32195	20.99383
TCGA-HT-7692	90	0	0.1310322	4.224922	9.129509	9.492947	49.98723	0.2727211	110.8755	1.286475	1.784155	15.67719	3.593512	9.668155	1.779868	22.6795	12.54464	18.67425	5.067793	1.675272	3.329217	115.0359	0.3966898	4.14973	54.42603	37.87092	14.59476
TCGA-DH-5140	607	1	1.077375	9.31254	63.29404	12.02193	55.46452	7.73487	46.22408	4.023864	2.812802	15.58635	12.63263	9.473888	4.714048	5.947833	15.1064	26.96333	10.67392	0.549043	18.72406	7.378581	7.013861	2.939549	15.11897	16.39917	33.78637
TCGA-TM-A84H	926	0	0.1362534	5.774254	2.716878	17.37857	11.49305	0.3520404	101.3552	1.923083	0.469143	21.04221	16.65861	9.469388	2.272085	3.373296	20.38272	32.80483	5.737748	1.314611	9.753405	49.73501	0.2159308	4.002461	50.1667	11.07158	17.51051
TCGA-DU-8168	431	0	0.1980536	5.082009	12.98729	14.41496	8.497078	1.13528	20.54691	0.8859523	0.7515472	24.16346	7.37911	7.292065	0.9211271	13.09699	30.43566	8.967872	10.1759	3.343868	6.377767	2.678397	0.2664589	4.676936	78.19379	22.83596	28.20464
TCGA-HT-7477	738	0	0.2014943	8.987621	46.27425	10.99251	32.45521	0.1489888	80.89127	4.102368	1.423932	25.32106	17.61271	15.20843	1.969317	33.33923	9.804939	28.95382	15.34376	1.262668	35.05444	218.2022	0.7020702	5.921552	19.49966	14.74879	52.10839
TCGA-FG-A60J	449	0	0.1857408	4.191293	2.476754	11.28103	105.1988	0.7209337	121.1517	2.47776	1.720227	7.017135	47.04432	9.877334	3.735298	7.274784	12.95021	26.92113	6.370289	0.4226616	3.131666	260.8607	0.7580549	4.414554	42.1606	24.75451	20.85709
TCGA-R8-A6MO	993	0	0.3908873	3.822457	7.320161	12.5564	58.48955	0.3172903	73.21001	1.985792	1.425215	8.049179	46.33577	6.404413	2.424603	4.445692	19.25317	6.002711	6.76927	1.249947	3.903253	48.63283	0.3935097	3.374901	25.17877	23.3808	21.17724
TCGA-S9-A6U1	536	0	0.1381819	4.223283	9.665662	13.85666	59.77464	0.2396682	85.56954	2.098875	2.860972	11.16536	15.06715	10.8763	2.983113	12.46238	21.86517	22.55106	9.77325	0.7529834	4.785771	380.8275	0.2240079	6.096822	43.2577	20.95755	25.86026
TCGA-CS-6188	725	0	0.1179632	10.55064	2.753554	19.85956	124.6469	0.08838729	275.8388	8.789421	6.421252	30.27949	73.79516	4.979097	13.33193	20.55757	2.677782	157.9437	15.81049	0.04414193	13.82581	93.60456	0.3459374	3.483766	195.9094	10.28597	19.07402
TCGA-HT-7879	112	0	0.09904152	4.781029	1.941792	14.46671	70.22073	0.2285443	124.7389	2.833882	3.013097	14.02059	16.07625	6.192835	3.587285	20.51246	15.53861	20.38568	8.191293	1.904342	6.889107	646.0926	0.3863842	5.280012	25.77225	22.8393	21.45256
TCGA-E1-A7YN	727	1	4.104812	12.02747	0.1750521	8.25551	81.95658	0.6799059	156.2095	40.43278	15.36574	8.918098	82.19657	4.694375	18.57807	2.265982	4.669232	43.57899	14.48275	0.1683744	5.578221	20.06333	0.9893262	2.024548	35.5393	8.371631	11.08265
TCGA-DU-8164	651	0	0.1815999	4.670884	14.49043	12.72547	49.48575	0.7173699	52.48879	2.123715	4.701479	26.89633	9.801466	9.328017	1.242616	26.86817	18.61777	17.59679	9.53414	1.525517	5.204781	76.0773	0.369043	5.115722	38.61684	26.29388	28.8364
TCGA-HT-7856	1189	0	0.7638326	3.78192	4.88292	9.423132	35.59053	2.408527	48.21272	1.670487	1.040046	4.324764	59.19961	5.956511	0.9702382	7.635255	34.57756	3.992543	4.814979	0.5781496	3.089969	9.410994	2.78329	2.017074	17.86656	14.24095	10.23827
TCGA-S9-A7R3	3013	0	0.136976	5.143144	0.8846447	13.00628	40.72704	0.3160803	140.8745	3.121104	2.612922	7.638111	11.40421	7.279849	4.339192	6.197287	11.25767	36.99792	7.169929	0.4355791	4.08042	118.1639	1.394589	4.379879	26.27588	12.12567	16.20433
TCGA-HT-7873	298	0	0.02128833	6.036757	6.166356	16.66456	80.07241	0.1196316	98.73448	2.145901	2.911535	51.00627	11.54054	6.088616	4.266154	8.661554	8.220129	18.96793	12.51322	0.1629432	5.602249	353.881	0.3866925	7.337113	36.42528	24.77805	24.79094
TCGA-S9-A6WO	566	0	0.08524185	4.920191	1.597835	15.62134	37.75745	0.2306412	92.04887	1.860803	2.102095	15.19132	9.462992	7.440312	4.514257	6.048393	16.30289	17.90162	8.343802	0.5364591	3.496727	117.2798	0.2114251	4.228418	30.73391	18.8351	22.51561
TCGA-HT-A74L	336	0	0.02141429	6.716956	10.86065	12.87583	44.47746	0.08022633	86.35182	2.333899	2.935242	17.54672	7.542115	7.0487	3.650725	5.935051	10.1878	21.30427	9.702314	0.55	4.975198	179.4266	0.2858773	5.093892	109.7267	29.02392	18.45758
TCGA-S9-A7QW	458	0	0.09603927	4.28795	4.01605	12.05173	29.28002	0.5643933	92.70326	1.369258	2.546995	13.92048	10.5554	10.32938	1.07093	15.58446	22.70284	16.87807	5.768629	0.6293949	2.590884	205.5592	0.1112727	3.713798	29.52357	24.47784	28.64971
TCGA-DU-7006	349	1	0.8671597	14.17762	0.08288968	17.01188	188.3552	0.07316937	109.8607	4.087918	5.427967	37.2711	27.21896	7.274325	35.95057	38.56209	6.174055	110.2414	24.69384	0.4351805	17.51985	33.34819	0.7522719	2.091742	3.925189	7.174054	27.24266
TCGA-EZ-7264	436	0	0.08977114	5.829986	3.373407	14.57325	26.96993	0.1751656	41.20114	1.011658	1.460014	5.736676	10.04116	11.1084	1.876372	16.28063	20.7559	4.516843	11.11022	1.390141	2.718888	14.49726	0.2496729	3.745212	53.25342	19.27641	30.11622
TCGA-RY-A845	596	0	0.1436892	7.258127	2.159813	12.47415	77.01011	0.6579419	112.9888	2.875299	2.605036	16.48091	26.87419	10.01657	2.55092	23.44146	23.10615	17.53741	7.032428	0.7698689	3.714028	449.6321	0.361633	4.267119	29.13862	19.93848	20.21857
TCGA-DU-7007	1915	1	1.007195	8.196032	3.078433	13.29135	22.1906	0.01294015	189.0705	4.208006	3.085208	32.35475	21.54244	7.786021	9.289687	1.459292	3.297873	96.66561	22.09347	0.6274504	40.55923	30.09519	0.498903	10.2453	7.833901	6.040518	23.19733
TCGA-DU-7301	788	1	0.04860186	10.43902	5.320843	13.1945	74.33466	0.1931169	144.633	3.49281	2.847618	18.0268	12.40713	8.06556	7.01964	12.02795	5.615334	35.48846	14.71735	1.018314	10.51542	163.7993	0.5656687	7.615429	26.65064	12.06569	28.84861
TCGA-DU-6395	1491	1	0.1331405	6.350854	2.957736	12.08451	67.27008	0.4676217	181.5919	2.404203	0.2549337	18.31403	9.40333	9.081053	5.0435	15.42599	23.89965	18.26266	7.767169	1.206609	4.429274	444.9532	0.1593472	3.878434	22.00946	22.8735	29.22296
TCGA-S9-A7IY	715	0	0.4062034	5.987029	1.637765	13.09229	58.65232	0.3043594	110.0204	3.325234	2.7163	2.899524	77.24549	6.241578	3.575989	5.840957	16.5949	11.56894	7.675633	0.5204905	2.732958	67.42306	0.189648	4.028208	17.89458	17.20728	16.61904
TCGA-HW-7495	131	0	0.3600818	5.592378	2.945004	10.9792	58.9564	1.249081	84.96279	1.830257	2.023971	9.449115	64.5377	6.168523	1.218918	6.814734	17.38323	12.35939	5.786233	0.5018832	5.526349	86.94061	0.4542164	3.730815	19.32114	19.0162	16.2982
TCGA-DU-6410	242	0	0.1048054	7.488533	8.5254	14.571	5.327081	0.4499026	13.56478	0.2803762	0.4591656	28.16741	3.551288	3.492209	1.548636	9.966025	22.23571	1.775332	7.102164	2.198601	5.783161	1.832266	0.04778468	3.594339	186.8636	17.86455	38.05023
TCGA-HW-A5KL	633	0	0.1012638	3.579384	1.853394	11.88138	37.41585	0.1580725	69.4132	1.666045	2.3057	10.76103	11.99418	9.25761	2.657436	16.84517	14.51703	15.26429	7.8802	0.5813132	3.262088	240.2935	0.1939137	4.405548	30.03907	17.68369	18.10343
TCGA-E1-5302	1525	1	0.3384963	8.467897	4.173929	9.509703	81.45326	0.4141448	139.9897	3.19389	1.712811	15.77255	36.24885	8.602822	5.350243	6.92839	11.46499	13.75755	11.86544	1.124274	3.621045	167.0587	0.1301403	4.463019	37.21399	15.37414	20.75241
TCGA-P5-A733	414	0	0.09414213	6.848154	0.5257203	11.81988	39.80145	0.6806362	66.64529	1.690043	1.094448	16.71725	58.78014	7.078316	2.236364	8.525909	9.088664	7.889269	6.891457	0.3792495	2.567753	91.28051	5.405572	3.575824	15.06907	21.5334	15.84044
TCGA-FG-A70Y	868	0	0.08490629	3.967206	2.623134	12.91514	105.2613	0.4833755	145.3069	1.19049	0.71406	15.9493	34.91204	5.656464	3.110871	13.53483	17.36835	15.51487	8.098185	0.8452712	3.921788	287.0608	0.4590778	3.914386	20.44795	24.01217	20.24111
TCGA-HT-7602	908	0	0.08498351	3.813375	2.444064	11.04972	73.12007	0.5306358	89.84275	2.588182	1.772941	3.897653	72.76903	4.67041	2.451398	4.159961	3.087269	26.66022	7.2376	0.2967069	2.354137	120.841	0.3034511	4.447015	7.303799	20.4439	12.19066
TCGA-DU-A76L	814	1	0.9699798	12.94652	12.79727	15.55921	98.76305	0.3329512	135.6636	4.071677	5.512685	22.40382	33.48123	3.552636	11.33627	14.37254	8.231971	69.96471	18.30864	0.6910371	39.13093	20.94698	4.223369	2.287381	3.17527	7.147891	23.75616
TCGA-FG-6690	143	0	0.2163941	6.919834	1.975618	12.36381	50.22967	0.2985125	116.377	1.837667	1.777771	26.58615	6.070534	7.763521	5.243632	7.694882	11.87962	11.9034	8.18041	0.440825	3.345123	140.809	0.7874609	4.193641	55.03559	21.20827	17.32955
TCGA-WY-A859	1213	0	0.7046505	1.86195	9.606165	7.478209	58.25475	4.746481	58.04656	1.155043	0.4651942	10.15669	24.24322	11.09472	0.7655059	7.157369	47.57827	17.09936	4.842557	2.273611	2.935119	160.2355	0.1355202	3.200875	11.48658	20.80423	10.43444
TCGA-DU-A7T8	4229	1	0.3352797	6.469468	2.948248	13.34134	39.78834	0.1577281	127.6124	2.805095	2.20965	9.080025	9.720217	7.535244	3.914982	9.453855	26.85536	11.91337	6.618711	0.7499592	4.009318	125.538	17.43933	4.494387	31.46096	26.39847	25.63635
TCGA-DU-A76K	347	1	0.5449064	5.760813	0.02050204	11.06355	141.3059	1.592607	183.77	3.467553	3.502205	42.86049	78.86661	3.480383	3.358974	6.793825	13.611	28.90834	8.805681	0.01971996	2.326936	108.7372	2.012917	2.561528	25.28249	19.57175	11.31757
TCGA-DU-8165	582	0	1.969712	13.16662	6.996649	22.8892	79.55091	1.015993	198.4702	10.89159	6.555977	24.86553	18.09336	3.161545	8.371208	3.08033	1.589461	41.66107	24.94606	0.242776	6.369675	14.0686	3.317373	2.516747	7.919031	5.581236	32.82423
TCGA-S9-A6WQ	428	0	0.2024709	2.926141	1.530636	11.21859	51.60404	1.390648	110.0846	2.262749	1.389924	12.16949	54.05496	5.113927	3.557485	7.038775	15.38849	14.24064	4.989394	0.6887707	3.586644	155.1652	0.5428062	3.751762	28.26798	16.93401	13.08168
TCGA-HW-A5KK	388	1	0.7452662	4.463323	1.720124	11.62811	66.01342	0.5892333	292.7667	3.052754	3.873096	8.13574	80.06236	3.952028	12.85588	10.60676	4.360713	43.07341	12.73247	0.2057845	3.111716	19.27271	0.1694559	2.215322	79.61957	5.755316	12.18498
TCGA-HT-8011	494	0	0.2060708	9.77663	32.72706	11.58275	65.97158	0.3148316	105.3248	5.672338	5.578616	23.20231	18.80392	3.677393	5.965062	11.0164	9.620601	61.73874	21.09626	0.2274576	12.84142	30.30741	0.1055498	1.674671	249.4069	9.772804	47.25145
TCGA-HT-8109	169	0	0.7125454	3.718561	2.934884	9.892289	29.57563	0.8842978	60.28181	2.042363	2.346857	13.50812	30.61694	4.829839	1.649409	21.42517	15.48533	12.99872	6.807921	0.5608219	3.680622	108.0814	0.4988155	4.1652	30.52464	17.84848	13.81893
TCGA-S9-A6TY	953	0	0.2277989	5.338504	4.782566	10.54608	39.64785	0.7263181	34.42929	0.8557657	1.132907	15.65523	18.943	6.984612	1.156297	6.760201	18.9346	9.658388	5.954887	1.516888	4.348611	11.75363	0.2333579	4.085459	42.78213	22.62858	23.96798
TCGA-QH-A6CX	372	1	0.2016688	7.116966	0.1528393	10.32629	88.56907	0.2698323	209.1673	3.038187	2.806974	6.040685	88.82123	3.835631	16.90425	6.698674	1.314619	77.76281	10.50508	0.0196012	5.113293	96.33571	0.1576256	2.414619	147.0317	8.628029	17.73997
TCGA-S9-A6WM	604	0	0.4069829	10.73088	1.655301	13.55089	116.8718	0.2964728	167.5028	5.726894	3.571215	12.70066	34.04549	5.89892	12.27231	13.19386	2.508538	48.30922	15.52818	0.01730606	28.04635	151.3948	3.080272	1.742397	1124.808	11.06626	22.69661
TCGA-WY-A85A	1320	0	0.07889642	5.387773	4.011144	12.57648	78.58809	0.9442039	124.5304	3.12375	0.8604072	11.0413	32.97197	15.83632	1.941581	13.45025	18.27676	30.70613	7.893772	1.761321	2.88367	220.2689	0.1582759	4.738532	17.1677	19.82978	24.77486
TCGA-CS-4943	552	0	0.09535377	5.791517	55.85178	12.90458	26.34378	0.1082523	69.95769	1.617509	1.226221	21.2592	7.698277	15.87199	4.141687	25.10973	16.73245	16.11522	12.4064	1.983122	6.579714	65.29917	0.6023306	4.450684	62.25303	10.15683	51.41354
TCGA-S9-A6U8	2988	1	0.1186736	4.282631	3.474328	11.57337	38.68727	0.548886	121.853	2.462205	1.429686	8.579469	30.49002	9.085115	4.472097	7.633091	15.83139	27.82107	9.942598	0.6504164	3.477509	227.539	0.5050049	5.392153	23.44437	15.50914	17.54564
TCGA-TQ-A7RH	486	0	0.2076235	4.732362	4.047245	13.62467	29.94579	0.452232	111.4807	2.080946	0.989827	9.657967	21.6467	10.21863	4.694868	12.44087	18.19883	22.52142	6.584449	1.687726	6.160021	218.3882	0.7291271	4.133337	44.12711	17.45188	22.9136
TCGA-HT-7603	705	0	0.9824759	2.727549	2.485114	4.677702	31.22745	3.494373	25.87844	1.247623	0.8090497	6.380053	32.62738	5.116174	0.871375	4.571568	27.25428	0.7394739	6.69084	0.1480727	1.887051	14.56346	0.1451575	2.680072	13.79772	17.98878	11.99749
TCGA-FG-A60K	542	0	0.09655281	6.199394	4.353898	12.7215	52.80627	0.2679442	111.3038	2.96613	4.033302	10.92103	15.56715	8.018372	2.372633	20.50811	15.94515	11.62375	9.638249	0.643226	3.823668	76.63663	0.1702184	5.506412	23.18368	20.18129	22.07108
TCGA-DH-A66B	1279	0	0.2846984	6.020939	2.108799	14.07291	42.12832	0.1173922	208.927	1.668394	1.917932	18.83411	9.862484	7.487857	7.349681	15.71075	20.97628	44.68517	14.62389	0.753781	17.1875	412.3592	0.3938221	10.18476	21.33701	16.5482	26.69916
TCGA-DU-8161	722	1	1.599495	18.05835	0.2620225	15.44984	103.5452	0.7235401	109.6158	12.58386	9.725526	9.911799	74.71444	6.426279	11.837	12.60133	2.096646	168.0559	15.60552	0.07754684	6.534419	290.789	0.42405	2.43438	61.24062	9.530445	16.82676
TCGA-FG-A6J1	500	0	0.1637731	2.869425	8.173477	11.34997	112.6754	0.927912	88.80384	2.064064	1.899595	4.136384	33.92064	6.150501	2.901995	4.555395	42.30669	5.092043	4.635299	0.5519689	3.285475	252.2395	0.5509002	2.400242	7.034055	24.05554	30.59391
TCGA-E1-5303	2052	1	0.05950048	5.297309	5.155724	9.501507	39.70264	0.2786401	116.5651	1.878277	1.717855	20.0927	27.5031	5.188371	6.726651	5.637835	7.065367	21.88202	11.48168	0.1265064	3.289569	58.34048	0.1030882	3.332513	30.0706	13.82003	18.42256
TCGA-TQ-A7RJ	1229	0	0.1259378	5.865118	4.080266	15.38264	47.68951	0.8846479	97.59997	2.411309	0.9832812	9.350293	7.510301	6.216701	4.611148	5.207352	16.9599	13.12717	7.752079	0.4896209	3.060603	107.2016	0.2756145	4.130834	34.88161	18.62792	20.85938
TCGA-DB-A75M	544	0	0.05505535	3.968956	2.256941	13.54966	91.45468	0.2968878	198.2101	1.622806	2.813051	11.13842	30.62641	8.130367	3.375612	1.129156	12.66007	11.09493	5.728919	0.553353	3.060508	421.1781	0.5860122	4.150003	21.09454	19.21102	18.79112
TCGA-DB-A64Q	182	0	0.02825429	5.261605	3.447519	10.5825	80.01613	0.4586905	107.1856	3.46033	4.193391	20.42411	30.97797	7.41515	3.082469	7.482785	10.02093	5.276589	12.53612	0.7737352	4.429967	108.5835	0.2658881	4.971114	31.58789	50.98702	25.54587
TCGA-DU-A7TG	1351	1	0.9695649	3.685468	1.560831	5.635638	31.62766	2.734715	48.56036	1.819228	1.320174	2.002033	47.99336	4.406865	1.448645	4.143958	42.48523	8.258636	4.768456	0.2217816	3.015346	6.990211	0.4536455	2.004265	9.306515	12.33548	7.693245
TCGA-QH-A65X	482	0	0.1785864	3.402327	15.87746	11.52682	79.83193	0.5575456	93.47808	1.28994	3.293455	13.16525	5.372369	5.999403	2.302992	21.41676	40.81632	5.875693	4.685689	1.660205	3.495529	97.33213	0.3504046	2.572766	15.60865	63.37116	39.86917
TCGA-HT-A74J	320	0	0.2060478	5.378289	1.994919	15.64539	48.71898	1.077494	81.0292	2.80709	2.026251	11.50514	17.38234	8.576427	2.411341	7.325606	26.61539	21.0992	5.544146	0.8849352	3.360463	77.82674	0.2761978	3.605471	35.55409	14.21432	16.16679
TCGA-HW-7491	1222	0	0.09555508	5.351865	6.225102	14.22855	52.2606	1.718336	53.65727	0.7208753	0.876069	16.02154	7.697458	5.660094	1.030158	18.9156	19.10961	4.271039	9.105697	1.196227	10.10248	33.14817	0.1923923	3.355092	59.7712	28.06719	22.43515
TCGA-CS-4942	1335	1	0.1844436	11.45231	5.426192	11.52694	36.61918	0.9815313	94.36773	6.392092	4.074703	13.00418	15.67481	6.324856	9.989801	23.5055	21.01666	15.00098	13.84914	0.7023106	3.095226	348.4148	0.1972402	3.568309	31.49984	21.33219	30.70235
TCGA-TM-A84L	1242	1	0.3216195	4.260425	3.128082	14.06268	67.95975	0.390481	156.9069	2.867995	3.248372	10.99224	22.87304	6.714622	4.562249	15.91303	13.80455	29.7636	8.014043	1.387878	4.816215	306.9735	0.8602776	4.404971	20.09579	19.64299	18.97249
TCGA-HT-7609	1399	0	0.01361671	4.666898	2.480177	12.42929	76.28529	0.1558747	105.2888	1.905159	2.036046	37.97034	8.972955	8.616516	2.897345	2.579761	13.3428	33.04011	10.93645	0.8839721	4.83196	130.0344	0.1092672	5.500062	36.98223	18.62388	24.8457
TCGA-S9-A89Z	364	0	0.596245	6.467544	32.71985	12.84373	34.32444	0.1401109	200.4161	3.190157	1.134853	35.53785	8.770219	6.368711	7.639373	35.15469	7.598923	107.1568	13.15652	1.368572	20.39637	224.4811	0.9470909	5.623619	9.670981	14.90869	39.3014
TCGA-S9-A7J1	249	0	0.1824824	5.231824	2.170866	13.00186	45.50655	0.2589585	90.71697	3.426122	4.053337	7.764272	26.30603	6.543659	3.194692	17.67319	13.91906	17.95345	6.183833	0.4984997	5.957442	199.5164	0.2964962	4.41351	22.37277	20.70988	16.63181
TCGA-HW-8319	262	0	0.3559665	4.899933	12.66114	12.39449	35.35384	0.8713798	84.72776	3.606775	2.487705	12.06786	12.07982	11.45899	3.568014	20.8157	20.89357	32.04788	10.49938	0.5435451	6.244056	119.4395	0.278858	4.736027	52.40369	13.46655	22.88491
TCGA-TM-A7C5	1500	0	0.1724026	5.598151	5.411471	11.96453	17.32635	0.04485332	34.24114	0.9743115	1.689954	13.58519	3.119501	9.045373	1.241313	34.50766	26.44188	2.199767	9.393644	1.484537	4.432342	10.52359	0.1807909	3.093031	21.81663	25.22978	31.89742
TCGA-DH-A66F	523	0	0.1069498	5.730538	1.851452	10.77779	67.30733	0.2108821	88.40731	2.615674	4.72641	8.723547	19.9302	7.19157	1.393708	18.09667	10.57551	14.73667	6.419885	0.7850953	3.674523	120.1714	0.2648567	5.014854	23.70358	29.80917	20.52013
TCGA-FG-A60L	499	0	0.1745214	2.764539	2.490231	11.30346	90.3444	0.7703117	94.79295	1.617983	1.393009	7.524644	42.97988	6.3636	3.763885	4.172475	15.95589	6.506786	6.501829	0.5885733	2.923941	593.6177	0.1053627	3.203396	7.587872	17.83094	27.55067
TCGA-DU-5849	443	0	0.529762	5.709624	4.041297	11.29455	36.15908	1.086512	66.85453	2.194109	1.509357	7.914314	49.01936	5.048551	2.07941	4.665102	21.44462	18.42277	6.349454	1.101684	3.492474	57.77638	0.9943611	3.838386	29.89879	21.23637	22.43122
TCGA-S9-A6TX	1049	0	0.07291294	3.305501	7.06575	13.16387	28.25677	10.80501	80.91132	1.622875	2.026035	14.21491	28.14008	7.638455	1.598444	25.13344	29.19506	8.901847	4.699292	1.579169	5.710805	203.5206	0.2074407	2.791158	33.38391	20.12372	21.41694
TCGA-DU-7290	315	1	1.083068	10.13786	1.448128	10.6713	85.55627	6.185364	303.5681	10.10921	5.784989	14.45304	38.35811	4.807947	14.89234	4.832775	2.828556	90.1224	31.17595	0.05242046	4.259527	22.55895	4.167283	1.788674	8.93482	5.300771	17.83275
TCGA-DB-A64R	955	0	0.09076108	5.532856	4.780582	11.60637	28.68351	0.4047935	70.0094	2.42978	1.839013	12.12714	13.64037	13.90624	1.136984	27.58448	32.03317	5.547461	8.611067	0.9538273	7.530924	66.15879	0.1560667	5.008358	30.41346	22.04349	24.70421
TCGA-QH-A6CY	408	0	0.4827365	4.390454	5.634134	7.83018	55.31966	3.662253	65.28956	2.866951	1.694377	6.566626	40.93567	6.227905	1.568753	13.83602	20.98596	9.322943	6.714146	0.6322413	2.77714	86.56316	0.1901642	4.121595	11.6766	20.19416	15.80388
TCGA-DH-A7US	399	0	0.09842791	4.883006	11.87252	12.58667	44.09249	0.3719841	109.1457	2.764807	3.315255	7.857132	39.6984	8.361862	2.224605	6.957874	17.67357	9.563249	5.268447	1.136675	2.989071	214.2843	0.2891019	4.147936	20.92011	23.19118	22.18311
TCGA-KT-A7W1	438	0	1.04148	13.63192	8.299604	11.8994	130.8457	0.1814138	137.0183	14.57181	9.234185	21.95231	19.22836	6.352578	11.39006	10.37157	5.485682	44.79608	17.51708	0.04941859	13.97658	66.00714	0.2836867	3.038509	387.9882	9.108203	26.63156
TCGA-DB-A4XB	919	0	0.3618855	5.310723	12.66279	15.3322	43.18006	0.4807677	103.5428	2.589201	3.477199	16.01354	19.51976	10.46653	3.157507	1.820352	23.66815	23.85443	12.05331	3.431284	5.288591	29.78765	0.06740302	5.38431	39.50023	15.82803	27.32709
TCGA-DB-A64O	775	1	0.2299127	6.389082	0.3955822	9.292592	102.883	1.765365	213.6012	3.889863	3.577073	14.80604	114.6347	4.154749	8.133382	3.369346	5.097649	110.6092	11.56433	0.01585384	4.619955	52.76301	0.8295395	1.979826	35.12875	8.92885	14.02769
TCGA-HT-7693	533	0	0.3875573	7.819221	8.498274	7.539455	29.25507	0.03226537	113.8531	1.638137	2.415711	13.10242	5.90762	7.83101	7.663311	4.358921	13.18151	21.28068	11.24239	0.2285231	5.659498	143.8701	0.1979059	5.253336	32.1556	14.94757	25.59511
TCGA-FG-A4MU	326	0	0.1499697	7.501941	0.3125593	15.38958	135.4808	0.08360791	244.4442	3.627992	5.781644	36.06522	44.0532	5.344197	5.801879	14.35539	5.196849	159.8704	16.87932	0.1184325	22.77101	68.77125	0.1816867	3.411326	262.9154	10.34486	21.31938
TCGA-CS-6670	201	0	0.280172	5.7197	3.362547	11.33807	81.63922	1.089784	88.45325	1.227489	1.007569	9.252655	27.89312	5.583927	2.185572	8.451003	25.41466	6.964936	7.106777	0.9101288	4.639187	30.57277	0.452328	3.364627	32.47006	26.22266	20.09968
TCGA-HW-8321	596	0	0.2099913	4.567388	2.292325	14.37346	30.71345	0.4664786	59.26086	2.246	2.040593	19.17949	17.72028	7.523437	2.577788	4.227738	18.46037	18.58915	10.43523	1.116178	8.469086	119.0957	0.7688884	4.057631	36.16877	15.54986	26.1494
TCGA-VM-A8CA	411	0	0.4580086	3.336217	0.5831486	9.24747	64.39737	5.052312	90.33148	2.234888	1.418184	1.151628	49.2019	5.980834	3.228793	4.740369	21.14079	14.03009	4.661687	0.1817743	3.703008	44.90523	0.9021156	2.203576	7.845378	12.52857	10.71074
TCGA-DH-A7UR	1650	0	0.2247691	4.777542	17.26177	10.70782	35.24857	0.9022212	31.2804	1.327163	1.805528	6.844544	20.62403	4.555572	1.842649	1.548178	18.49576	3.905318	7.496226	2.840037	6.212201	13.83426	1.118502	4.386045	24.9877	21.21945	29.8164
TCGA-HT-A4DV	792	0	0.3487766	3.037472	2.448924	8.376559	48.60831	1.825472	92.90908	2.124059	2.141704	3.768146	109.2871	5.514283	2.645711	4.659373	18.92631	6.286514	4.671373	0.636859	1.646804	115.81	0.1459244	2.228152	8.844228	21.64911	19.48626
TCGA-DU-A5TT	743	0	0.1726532	7.371349	1.688772	10.46891	177.9839	0.5390222	299.8063	6.040563	4.926221	22.86189	64.88834	5.367571	3.172733	3.635475	3.186349	49.42631	12.05828	0.01376569	4.744354	168.7693	0.7143748	3.38116	36.62704	6.566514	33.24142
TCGA-VM-A8C9	915	0	1.146559	5.065569	0.6798222	12.17453	173.0642	0.8633029	139.9764	1.607616	1.204041	0.3797567	90.65952	3.873823	32.37186	22.64539	6.710637	17.00345	5.287317	1.715026	3.592833	67.29287	1.136539	1.678547	1.949631	8.500554	12.61831
TCGA-DB-A64S	835	0	0.1728705	5.470764	4.945774	10.07539	63.12716	0.0771001	161.5648	2.735146	2.652731	20.51035	13.30772	10.41109	3.686276	4.807344	14.58959	15.47897	12.8221	0.6458328	4.548219	325.6312	0.655316	4.3154	17.86616	22.9559	22.36531
TCGA-S9-A89V	569	0	0.7636844	10.1714	0.8499502	10.23037	45.0895	0.3668027	36.0343	2.344465	2.460238	9.269251	20.35141	14.26734	7.60999	65.74414	15.88381	3.854854	8.3425	1.984775	13.37173	13.21664	0.1168756	4.918426	22.80769	6.20716	12.12337
TCGA-DU-A6S3	656	0	0.2575482	2.871626	13.84539	11.86312	19.5635	2.179906	49.06175	1.21263	1.108327	6.603738	25.45683	6.688377	1.107086	6.227328	44.60447	2.514549	5.339824	2.555391	3.270626	25.45877	0.1002033	2.548542	27.22365	17.13556	26.4051
TCGA-HT-A61B	533	0	0.1178039	8.432025	30.21694	10.38517	24.19857	0.2206698	92.31684	9.293766	5.021524	31.61787	27.90861	9.043438	9.2289	4.239589	19.96407	45.2912	14.08081	0.706319	10.53945	131.4458	0.3673843	5.952316	7.558873	22.2812	52.21516
TCGA-HT-7884	343	0	0.09138012	5.189811	2.763255	16.78855	31.431	0.599105	58.98552	1.829788	1.337564	11.41356	27.07486	10.08675	1.749936	20.73515	14.19148	13.69518	6.140346	0.703319	3.846455	36.14812	0.349974	4.449108	30.22908	15.24066	12.95073
TCGA-DB-A75O	935	0	0.07496054	5.234772	2.352904	15.37412	102.6796	0.1755197	209.4418	3.469254	1.450681	11.90858	69.96073	5.460092	3.375277	2.75852	10.12058	17.46124	6.8364	0.3453161	3.003155	72.72173	0.1162028	3.261206	21.76177	16.36931	17.78496
TCGA-HT-8563	860	0	2.345601	10.55386	0.5012336	11.81587	62.11681	0.03847434	311.703	13.30271	4.825823	9.784368	7.634744	7.347562	19.2825	2.170656	3.210951	196.6641	26.95031	0.8349644	4.908378	32.39765	0.2562176	10.36422	8.846718	7.759494	36.94314
TCGA-HT-7480	2287	0	0.1315369	5.830165	4.474244	15.12675	33.39937	0.8937837	84.49218	2.291414	3.880558	17.04988	32.37325	10.60335	1.910784	10.55266	20.31732	11.2431	7.148956	0.9607351	8.003106	35.79399	0.2243679	4.826585	29.6051	18.80855	20.51155
TCGA-DB-A64U	846	0	0.05072667	4.783681	8.988292	10.73846	38.35284	0.3959208	69.10782	2.479318	2.613156	17.45479	48.00398	9.039606	2.197959	10.59384	16.49958	9.031471	9.778872	1.566012	7.113124	73.48377	0.4496115	5.478295	19.72976	19.88525	23.95615
TCGA-DU-7304	709	1	0.2949064	6.070028	3.866577	13.10917	38.76517	1.578336	132.1914	1.548568	0.7552948	18.77773	21.69168	7.827106	4.835264	21.05438	12.15905	18.6146	10.4182	0.4872784	4.623096	21.99107	0.6177419	3.983797	23.09885	10.82985	16.19423
TCGA-DB-5270	3733	0	0.9615216	6.052147	3.180107	7.185154	59.85501	3.328427	97.24774	3.228789	1.494255	8.147767	41.07701	7.592898	4.778204	12.59199	30.05839	11.30179	7.387832	0.4584775	3.143616	148.1308	1.892978	2.647293	17.90243	16.4976	15.72291
TCGA-DU-5872	532	0	0.3196036	7.931566	1.610755	11.18543	40.19973	0.124725	144.9628	7.39366	4.638867	12.13641	35.7603	4.1833	5.146726	4.28087	16.36071	37.52139	8.300226	1.029476	9.278314	174.0454	1.119123	3.708734	18.9537	16.59806	25.97932
TCGA-HT-8113	900	0	0.7798773	2.429426	1.796474	5.048197	33.93628	4.693343	38.53787	1.297095	0.9664157	2.068125	45.59388	5.565231	0.7608946	4.284841	29.36665	4.568428	3.308228	0.1483589	1.632058	9.815197	0.2919457	1.436142	11.07263	15.20219	6.82128
TCGA-DH-A7UV	566	0	0.05138048	4.281178	1.660254	14.41318	44.74574	0.1895749	108.4655	1.008408	1.950412	10.39912	8.432832	9.149236	2.602155	11.68847	21.88723	10.37726	5.842708	0.5084725	5.728359	90.53482	0.1840026	3.427721	28.36942	20.45995	19.6479
TCGA-HT-7689	455	0	0.0436237	6.412368	1.272857	13.12564	34.55754	0.5039137	92.27844	2.968908	1.920558	8.047291	33.35122	8.091861	3.684747	7.929702	8.659422	39.98255	9.914767	0.2448603	6.219281	180.5084	0.4200695	5.090775	32.43224	14.62984	21.26724
TCGA-HW-A5KJ	619	0	0.2349606	3.296714	5.66587	11.88142	59.0154	3.167582	19.00848	0.8699952	1.51884	11.23005	13.49628	7.286441	2.244935	5.704417	22.71318	3.125519	5.545087	1.516844	3.952067	3.759599	0.7420994	2.485489	22.72497	20.95945	15.37502
TCGA-VM-A8CH	714	0	0.1316946	5.917176	2.762859	13.7884	36.61399	0.5606584	122.491	2.839299	2.676175	20.60862	7.899839	8.74109	2.084265	7.513128	24.30264	25.05857	8.774374	0.7687305	5.062402	372.3858	0.3340653	4.95774	41.22113	16.37632	21.33468
TCGA-DH-A7UU	105	0	0.06632485	4.612197	69.63907	13.70706	21.23075	0.4486424	64.37438	0.794011	1.822902	22.9406	8.574925	7.492842	2.530273	29.85825	22.82139	12.9963	9.061858	1.809705	6.775931	228.0339	0.2298236	2.165896	35.48762	14.07241	39.42896
TCGA-S9-A6U5	992	0	1.213663	6.394493	3.01161	11.32222	87.49849	0.2597331	166.5796	3.794041	3.961066	7.286835	48.49513	8.627169	3.452055	13.2855	22.05677	13.72379	7.209543	1.240266	4.082377	228.6698	0.3534324	4.338	7.200898	21.50409	17.24517
TCGA-HT-8018	1152	1	1.494479	6.444151	1.703618	6.602985	52.68544	1.208212	68.01161	4.553139	2.027431	6.925009	42.05479	5.411519	5.882567	7.018694	39.59715	33.74667	9.543608	0.2801078	6.377907	21.05116	4.41945	3.162146	11.66103	10.50922	9.369677
TCGA-HT-7902	956	0	0.3081203	5.570062	8.210636	11.59096	47.98526	1.083575	67.20777	4.57052	2.277204	10.85391	101.5847	7.158815	2.315543	9.276303	8.541251	24.64254	5.946607	0.2650548	6.950884	108.4524	0.9494742	3.098596	5.854703	12.59521	14.14587
TCGA-S9-A7R2	316	1	2.052913	5.528529	1.24559	10.25022	36.99011	58.90431	425.7751	5.459755	1.748756	8.985664	87.21808	3.998715	7.740255	4.942686	5.251236	21.39861	14.20338	0.3635185	3.43521	42.29969	1.100142	2.174286	15.27268	9.33467	39.15606
TCGA-DB-A4XF	1021	0	0.214087	4.687947	3.253785	11.83082	35.11887	0.3793498	134.4773	2.32651	3.672253	28.11161	10.9597	5.019168	2.678718	36.46538	11.90026	24.72768	6.522936	1.141639	10.39022	72.40057	0.8294229	4.525579	47.49975	9.737792	19.64627
TCGA-TM-A7C4	1470	0	0.8241916	3.019538	7.455144	8.451714	35.57059	1.203258	84.62997	1.765492	0.7580223	13.20093	28.4245	10.60132	1.643977	13.17756	27.6475	10.11636	6.108318	0.4891444	3.936332	39.2579	0.4347146	3.491996	9.13041	14.777	16.28311
TCGA-DB-A64V	889	0	1.032087	3.873554	2.656351	8.864883	65.56972	0.7497128	121.8752	2.825289	2.782784	6.329157	70.55163	8.11922	4.506767	8.876169	11.11432	13.74439	6.487845	0.9820319	2.702209	192.3774	1.749949	3.486282	7.214351	21.8916	16.96147
TCGA-S9-A7IX	679	0	0.4898212	7.093879	3.494609	11.67131	106.9994	0.9228043	126.6182	2.646727	3.928861	7.596979	31.01999	4.278542	8.167982	13.32041	21.15317	35.38758	12.7231	0.1651922	20.3562	37.79174	0.6283977	2.35712	160.5516	7.278999	17.31631
TCGA-DU-7019	800	0	0.3363322	7.145837	1.784279	10.47838	53.00524	0.3457406	66.63666	1.955328	1.591673	28.56047	12.96951	7.366551	3.110111	23.52781	9.895174	37.76742	12.25048	1.004614	8.083143	116.121	4.694641	5.115811	20.25855	26.48818	22.44728
TCGA-DB-5274	2289	0	0.2922104	4.497415	22.68366	10.68007	116.7268	0.7260994	19.18091	1.411887	2.002924	9.257994	26.92002	5.792181	3.898984	10.55527	26.78947	1.059275	5.269268	1.232417	3.047285	82.2321	0.6329761	1.728361	17.08989	29.44583	30.3179
TCGA-E1-A7YO	2282	1	0.2929528	4.94482	4.662441	13.55335	33.5283	0.5062946	63.86975	1.973268	1.77284	9.75775	9.455527	7.269078	1.585337	12.86437	20.31181	12.00292	6.690093	1.263514	4.767116	48.12161	1.030382	4.426311	66.98941	18.60006	15.38006
TCGA-HT-A615	515	0	0.5161593	6.88275	3.065685	9.592248	48.61547	0.85827	96.54149	4.840418	1.84615	7.471361	35.06794	8.927882	4.731704	10.12083	13.34111	11.17378	10.91718	1.531627	3.624213	119.3772	0.2885425	5.938808	29.58591	24.09817	24.88041
TCGA-CS-6290	546	0	0.4597883	8.205892	0.8298401	10.13099	52.73971	0.1923807	104.9527	7.129092	3.478082	8.494114	28.04857	5.563809	10.36707	6.523095	8.788425	17.9566	10.55465	0.4313422	2.765279	101.5157	0.155605	4.178996	19.40773	17.80275	15.57796
TCGA-HT-7686	1300	0	0.4345467	8.062076	4.120143	11.8913	62.20022	0.3030818	99.03773	4.348252	2.182102	30.33476	28.68336	7.928223	8.507002	3.181566	8.479657	27.99376	17.97188	0.7509206	4.33666	72.29327	0.3085706	6.203648	33.27215	12.37472	15.27217
TCGA-DU-7300	1886	1	0.6539546	5.574283	4.722726	8.629256	63.94222	1.633314	60.99642	2.725777	1.417036	12.19854	53.66671	8.643125	2.889045	3.992397	16.94104	15.37026	9.206887	1.194847	4.757362	15.61711	5.110691	3.822221	17.70268	18.74265	19.06346
TCGA-DU-A5TR	908	0	1.181541	5.828022	1.527278	10.47467	58.94148	0.299595	126.047	2.469326	2.14598	3.532527	14.03888	7.251928	10.89003	7.47538	10.30496	12.89727	9.576601	0.7906173	5.524225	259.819	0.3347101	4.322653	6.240508	12.692	18.19734
TCGA-DH-A7UT	407	0	0.07929908	4.729977	5.363801	10.55565	37.55339	0.7014517	87.50467	1.718345	1.669611	12.55647	62.13302	6.841794	5.377249	2.278956	12.24125	10.23777	5.381882	0.07306044	3.947997	50.94249	0.2458566	4.219432	18.63381	19.30443	15.75187
TCGA-E1-A7YS	466	1	0.08171422	6.586151	15.0706	18.58355	42.3084	0.4051767	14.45667	1.091726	1.967107	23.59804	5.092323	7.468424	1.208724	63.14593	27.61879	1.363185	12.96712	3.049577	2.200338	1.076771	0.07889619	3.510437	101.8785	16.67399	16.05058
TCGA-RY-A83Z	301	0	0.1562675	2.324488	88.25567	14.03086	47.71249	8.557983	120.7286	1.259369	0.5713435	8.053989	15.71547	4.74189	3.224278	2.795097	18.42723	14.63251	5.592329	0.8416916	7.499925	104.3236	0.0569985	3.505485	6.415131	19.49439	53.39523
TCGA-S9-A6WG	2437	0	0.6384952	5.696116	12.96934	9.713898	53.19892	0.4848756	116.0923	3.68397	2.654278	14.94504	46.57609	7.738752	5.674662	5.13041	26.66479	41.96975	11.58149	0.5527963	17.34449	195.6996	6.325819	4.302152	11.37993	10.81849	20.91012
TCGA-DU-A6S7	638	0	0.02684574	4.440135	4.899233	16.75823	42.86561	0.2514366	108.2768	1.611593	2.367859	12.53898	8.290205	11.46571	5.677578	4.37101	25.43745	15.55289	8.665874	0.7077649	7.334524	361.096	0.1880058	3.979586	30.54907	18.05448	24.14299
TCGA-CS-6668	244	0	0.0829137	5.693617	8.015341	17.62816	15.37147	0.6039973	30.03993	1.149722	1.599368	11.15683	12.07998	9.494114	3.243324	38.51422	24.90795	2.652656	12.89306	1.312353	3.634641	12.38254	0.2469824	4.167156	70.06352	14.70247	30.56729
TCGA-DU-7298	576	1	0.1821415	7.080295	9.576914	18.00411	32.15905	0.8719216	42.97487	2.104989	2.072846	13.42109	33.17423	7.144341	4.269663	20.26689	18.25615	19.43332	16.20883	0.9087666	5.542998	19.22812	0.3631837	4.933191	51.10962	13.79252	57.04821
TCGA-DU-A5TS	964	0	0.1115059	2.761693	5.619734	9.462472	49.59445	0.7615139	126.7784	1.571675	0.4006576	9.797699	50.76691	9.134727	2.120966	6.619831	7.485225	10.45253	5.715946	0.6460354	4.258553	532.8821	0.2745341	3.201392	4.66224	22.87636	18.67456
TCGA-S9-A6WN	484	0	0.4727258	10.93733	0.3505614	10.12337	99.65697	0.03173864	114.4879	2.525198	3.46444	25.91788	11.12467	16.88858	20.70057	0.5726178	12.83654	155.9222	11.09234	0.4539078	5.872302	84.44291	0.2336101	3.718768	4.663222	10.81058	9.049359
TCGA-DU-A6S6	2893	0	0.5194169	3.619969	3.167314	11.02592	72.26932	2.721332	80.00491	1.250592	0.9664791	13.42533	16.52125	6.735244	1.901681	3.244461	46.15585	16.53101	3.790549	0.6753058	6.470187	58.25255	0.7839603	3.538986	28.95604	25.56587	16.53232
TCGA-DU-6404	4068	1	0.2066753	7.016694	84.75919	11.82765	4.674555	0.04208079	21.53847	0.2055342	6.641056	15.02228	1.118767	19.12963	0.6373343	19.35473	19.64685	0.6997918	34.7155	5.67808	16.33309	10.76774	2.551609	8.826253	11.32244	2.846085	54.58426
TCGA-DU-7294	2869	0	0.1292545	5.234218	7.31423	13.53546	29.6204	0.6725525	57.03322	1.884514	2.633404	13.38895	20.32317	8.363103	1.833505	24.86072	15.18859	6.881226	9.976784	1.564603	5.54252	50.00442	0.4997424	4.953463	30.55662	25.44354	28.77867
TCGA-FG-6691	103	0	0.0548811	9.96786	2.69314	13.87927	37.74391	0.0285564	123.2261	3.178615	4.383289	23.45824	7.161441	9.116489	9.471768	9.397339	7.839043	34.21759	15.56155	0.9723746	4.26499	353.1794	0.6305625	5.160047	52.95238	18.93374	26.34096
TCGA-DU-A5TU	796	0	0.1812065	4.195616	2.583548	8.893178	56.12142	0.4773307	91.99882	2.235977	1.263652	33.49408	10.49854	11.45877	7.645648	12.81442	12.25274	19.87139	11.8023	1.406237	5.316974	74.64149	0.6072476	5.039499	9.248388	16.50519	16.84975
TCGA-P5-A72X	403	0	0.3535637	4.193995	4.451275	12.19591	91.31845	0.5271993	123.2346	2.977328	1.524889	11.69195	20.03554	10.85329	1.980295	10.98584	15.77789	27.42397	6.227161	0.4218643	6.889653	237.4405	3.643664	3.323879	14.96598	15.778	15.22407
TCGA-S9-A6UB	3236	0	0.04111084	5.455465	4.36195	13.57131	36.26075	0.4767203	54.10773	1.743968	0.6752799	8.697579	19.60903	3.939803	5.309092	3.55148	25.74923	4.117426	6.862648	1.168762	5.224311	33.87218	0.1349565	4.773859	47.83062	24.53944	31.60265
TCGA-DU-7013	269	1	4.609625	9.828291	18.99762	14.19358	41.42558	0.4388175	134.3569	6.678602	3.436219	30.41221	16.94054	3.956608	5.907346	21.5707	10.2142	99.65956	13.43433	0.06520225	37.26243	36.39367	0.3006172	2.157218	458.6478	6.80439	426.9795
TCGA-DU-6408	3470	1	0.1335089	6.570199	7.371352	11.63097	54.98545	0.308751	123.7909	1.960433	2.117117	19.55588	17.83347	10.30823	3.972633	8.281301	14.82916	25.83508	11.03893	0.5719228	7.079074	250.0055	0.4869732	4.296184	16.64528	20.22053	33.76619
TCGA-DB-5278	1526	0	0.4329391	4.670916	3.67057	11.57712	49.85096	1.339001	96.34684	1.57169	5.640924	10.20872	32.41293	9.587973	2.055811	18.58601	29.33084	8.838116	9.999079	1.070177	4.433177	45.07517	0.7969509	4.471957	11.2754	25.23382	22.39907
TCGA-HT-7620	434	0	0.1469236	2.993239	4.41686	10.97876	45.06882	0.707154	54.86815	2.574484	1.009529	8.431416	82.34808	4.124765	2.186775	10.79508	6.19196	9.691944	6.67955	0.801776	2.197557	51.04547	0.4756141	3.019752	31.24079	16.45734	14.07271
TCGA-FG-A4MT	1164	0	0	3.464401	2.499864	15.15154	36.6403	0.02775736	83.34875	0.7849054	3.376228	7.954223	2.085498	7.876069	2.85489	8.952769	29.71718	8.117627	8.42699	1.02078	3.009855	174.3199	0.2043062	3.176917	63.19323	20.3479	50.19813
TCGA-S9-A6WP	461	0	0.3359394	5.048369	7.273284	11.97323	68.42375	0.5385733	68.60586	1.898215	1.89905	9.774254	22.48359	8.454265	2.488067	20.05402	30.30621	7.514204	9.278591	1.054008	5.561621	44.97223	0.526564	2.878323	34.04734	15.22832	26.34993
TCGA-HT-7880	162	0	0.6206897	2.383432	1.232403	7.459824	46.44226	1.881129	48.61457	1.506078	1.427788	1.339819	67.44855	4.992902	1.568076	5.489072	30.91352	13.58754	4.641955	0.1913913	1.932061	67.55324	0.4249896	2.193396	8.647498	13.46055	9.201751
TCGA-DU-5852	205	1	0.4060342	6.757559	19.31549	17.85383	126.9619	2.256671	131.5992	3.452048	4.394548	10.95861	32.06147	4.5966	10.33983	36.92484	6.68503	30.04648	13.18332	0.1252239	46.20229	73.61618	0.5956582	2.208097	728.6248	5.466865	22.51004
TCGA-QH-A870	395	0	0.08385682	6.350048	0.1186319	13.95227	45.49238	0.06981344	141.2905	3.190033	1.378627	6.590365	22.19804	9.138983	2.040222	14.60575	8.679764	38.37553	7.803112	0.2900207	2.537679	51.54466	0.1284643	5.043161	16.78425	11.96735	19.52694
TCGA-E1-A7YV	987	1	0.3661855	5.163516	57.29335	14.67744	24.07123	0.6507609	23.42141	3.020249	3.375164	38.17588	15.96854	5.401278	2.542727	20.13242	18.29169	36.3263	9.338616	0.4312035	9.840467	178.6243	0.9370168	1.895877	20.34464	14.09044	197.8758
TCGA-HT-7606	526	0	0.05725897	4.482092	59.44449	13.72436	26.92146	0.6737956	26.37445	1.406895	3.964871	27.56778	21.24475	2.205499	2.874052	2.451788	10.80374	25.97583	8.247867	0.38957	13.35778	62.72443	0.02409829	5.154072	136.8192	21.64745	43.33971
TCGA-E1-5307	1762	1	0.1693945	6.118953	1.30947	13.57761	27.92777	1.299456	68.62844	1.76346	0.5455057	9.412556	11.0628	10.91631	4.075569	13.04451	17.60792	5.70204	10.67714	0.8108666	3.670518	49.95882	0.05825589	3.370514	89.75422	17.79765	22.47909
TCGA-DB-5275	1458	0	0.2874198	5.31991	8.117913	13.14757	32.3193	0.5560872	78.9799	2.787559	0.6675698	17.75744	19.86802	10.64799	2.093373	20.42909	18.88227	36.50736	7.973894	0.6644581	9.150008	116.2056	0.2835008	5.409154	29.97369	21.88457	21.46288
TCGA-CS-5395	639	1	0.1597292	12.02209	1.669839	16.95186	186.5902	0.5133405	84.90431	3.231207	2.885649	51.88432	32.48656	4.178979	5.573619	6.791073	6.763887	109.7506	14.99092	0.5553571	11.65089	34.02754	3.444263	3.642879	87.48188	21.18862	19.87989
TCGA-FG-8181	394	0	1.14075	2.391142	0.3121962	3.788706	21.63398	1.342596	38.99267	1.69299	0.890318	0.9548154	44.77208	3.543406	1.132493	4.26591	38.28469	0.6777484	4.283127	0.03079867	2.388325	3.686034	7.950253	1.757985	2.403899	9.782882	4.527997
TCGA-HT-7607	96	1	0.7555495	4.687625	2.448296	7.265006	47.42107	2.639329	60.34118	2.559887	1.492177	8.742069	63.36165	6.002739	3.102062	6.396898	15.70932	10.82766	5.767748	0.1562988	2.712989	21.52154	3.181905	3.101548	5.428846	14.5143	10.1379
TCGA-FG-8191	472	0	0.3477586	7.260644	0.6226529	10.72812	40.93644	0.2035688	114.004	2.51188	1.308739	27.45621	36.72581	6.741306	2.645903	7.820769	6.262203	28.52989	9.611324	0.6802331	4.814604	141.2605	0.9703628	4.477652	27.79364	13.11437	16.77427
TCGA-E1-A7YM	648	1	0.228045	5.28325	0.2865324	14.37521	87.77168	2.772877	87.77391	3.11616	3.527279	19.29815	121.2688	3.663441	3.118788	3.255831	7.730776	21.22892	7.600536	0.0918674	4.262508	30.36518	0.1576029	1.875591	46.18763	7.853147	15.47508
TCGA-VV-A86M	487	0	0.2430358	4.501191	3.164723	14.18772	7.253338	0.02299261	74.67631	2.157385	2.100292	13.09866	7.389894	11.4863	3.865402	2.274347	19.8663	10.12654	13.94875	1.678584	4.90171	80.52588	0.1208826	4.949815	18.88987	14.24251	36.98553
TCGA-E1-A7YQ	1578	1	0.5735542	10.94556	0.987565	13.40299	42.53205	0.0157073	171.8961	12.24674	9.225378	19.70873	14.33001	2.982382	7.214701	19.15991	8.142947	68.23033	15.78918	0.1668731	16.32942	76.01344	4.371255	1.685089	273.8771	7.969643	21.04772
TCGA-S9-A6U0	698	0	1.425078	9.62608	5.098737	11.63533	234.2018	0.1448539	127.2703	6.144135	7.109817	43.49429	54.79252	4.099938	19.30048	7.263775	5.879839	70.92907	15.22298	0.1183782	13.74271	76.31522	0.3553959	1.880748	415.1105	13.26797	17.14536
TCGA-DH-5141	968	0	0.07106762	5.311116	2.284307	8.687083	44.46779	0.1435646	94.40287	1.855353	1.8879	26.52017	33.09999	7.840604	1.757456	9.26173	19.5957	9.073112	8.833452	1.311901	4.706701	86.78026	0.3796793	3.963762	24.95193	24.86171	29.4484
TCGA-DU-6405	605	1	0.1752763	15.62597	0.02213952	14.50978	109.0655	0.1042307	198.7818	6.648334	5.767589	56.66015	56.42039	6.096959	19.12649	28.71642	3.763894	106.7382	15.40269	0.0851799	11.55633	33.19509	0.30596	3.318804	154.7682	10.25706	26.67858
TCGA-TM-A7CF	1688	0	0.5042269	4.021245	0.6123446	10.67166	26.5283	2.351806	99.80098	1.862472	1.162654	9.029376	27.78943	11.01371	2.005542	12.12509	45.81952	22.58296	6.038182	0.9196445	2.501536	72.60232	0.2193704	2.712939	27.06393	10.41763	16.87106
TCGA-DU-5847	548	0	0.9650786	11.47891	0.1080137	14.97387	159.1054	0.1779813	201.0379	9.631036	8.5787	28.28919	63.96444	4.695738	9.630695	10.72194	2.931401	427.2832	18.69434	0.1731555	5.441261	27.82927	0.1960573	2.854061	29.04886	7.931473	28.18042
TCGA-WY-A85D	1147	0	0.04852946	3.592438	1.576906	12.01202	78.31568	0.227263	199.0426	3.052541	1.707027	16.78549	7.687162	3.944337	3.168214	5.140742	13.36061	15.02577	7.682858	0.221838	2.898282	147.7543	0.1792236	2.629429	13.26821	18.3853	20.91027
TCGA-S9-A7QZ	396	0	0.3124854	3.646578	9.157201	12.37445	22.3378	0.8826651	47.56289	1.369387	1.110613	16.63296	22.34164	9.635222	1.068193	23.06276	35.58008	4.652143	6.363669	1.615623	6.701801	12.2224	0.5373291	3.1623	32.12115	19.21283	21.99636
TCGA-VM-A8CE	1093	0	0.110441	4.266634	4.127944	12.21873	68.90671	0.2350883	111.2735	2.022507	2.282255	11.52629	34.31806	7.164061	1.411264	14.93118	21.28195	12.68064	7.916396	1.174066	4.595984	173.6462	0.3735362	4.705242	11.35445	23.73294	20.47714
TCGA-FG-7643	293	0	0.6346163	5.010793	0.2711443	7.452918	64.14061	2.433369	57.10531	1.647595	2.171535	3.486888	84.85201	3.164564	2.965942	12.33543	13.85006	16.79977	6.537653	0.1050449	6.7287	44.70698	1.057954	1.869329	18.3976	11.47086	9.502641
TCGA-HT-A618	512	0	0.6565022	5.374809	4.765959	9.837021	91.91591	0.4494727	74.33733	4.686491	1.167476	20.35614	14.6987	9.833992	7.003046	6.452788	12.61718	17.1268	15.61141	0.3477297	6.846664	67.7992	0.4222039	5.471349	17.33163	11.9182	12.7956
TCGA-FG-5962	787	0	0.5830253	5.994114	2.127817	8.676751	70.50277	1.820201	73.05604	1.934708	2.270842	6.714919	27.83179	6.044029	2.762116	6.661673	20.80596	6.140902	6.483152	0.6646333	4.283933	26.09761	0.6153515	2.738074	30.77843	16.44921	14.1536
TCGA-TM-A84I	854	0	0.4462219	5.454689	34.82859	14.48378	10.059	0.04803799	52.60804	3.832303	0.5936151	30.38765	17.17372	7.54614	2.010709	8.044379	20.45952	27.41844	14.91353	1.644466	10.08816	95.5281	0.2637822	4.431623	40.68281	12.72348	801.8894
TCGA-HT-7485	122	0	0.07998967	6.019309	0.4913572	10.60057	60.03606	0.2628707	174.3348	4.280904	2.334351	14.5804	24.71013	3.630237	5.423626	21.0054	8.530311	6.463527	8.777989	0.519159	3.553172	119.5484	0.3501144	6.669105	27.99421	14.46289	18.27873
TCGA-HW-8320	272	0	0.04893702	5.019921	1.486893	15.9555	36.23083	0.3472296	85.89957	2.331506	2.466782	24.11135	1.385117	9.23174	3.006215	10.28263	18.49752	24.73875	11.51803	0.7075196	6.045106	276.9748	0.3261637	5.598682	38.44982	15.9961	26.84806
TCGA-E1-A7Z4	4412	1	0.05980661	5.197003	0.1850803	13.78629	40.47123	0.1555965	179.589	1.695947	2.005679	4.173737	15.74701	11.67793	4.691748	6.318116	19.4702	23.56779	7.875786	0.4450504	2.060722	76.18498	0.09271134	4.360455	28.17536	21.69217	14.35537
TCGA-P5-A737	372	0	0.1818085	4.777317	8.417576	13.10352	62.26392	0.6536055	101.3025	1.437017	1.65869	12.50695	9.472996	8.831946	3.857838	14.11084	26.8958	10.10398	5.534916	1.766418	5.029876	143.4183	0.07234316	2.964372	46.26557	24.58716	21.20908
TCGA-HT-7481	1800	0	0.3123253	4.518545	15.01424	11.1598	47.77501	2.160172	46.54308	1.677496	2.075448	9.941739	60.25008	4.564375	1.530505	19.33209	10.46021	15.70003	6.402113	0.731474	2.438947	18.31566	0.1997991	4.369958	45.64938	29.83674	21.34721
TCGA-DB-A4XG	2219	0	0.1170747	5.301974	10.29981	12.34464	46.25086	1.90368	38.04238	1.62472	2.92622	15.79566	16.27358	7.022576	1.220387	21.92693	19.60745	10.96812	8.592384	1.393937	4.044363	44.64723	0.3576373	4.398996	85.03684	30.32261	29.61226
TCGA-TM-A84C	492	1	0.1353997	6.730039	2.416134	10.84172	232.3512	0.1024768	58.61462	3.335736	4.239711	61.45671	147.689	9.006653	3.40219	6.001374	2.764435	254.7437	13.00477	0.04536272	35.52003	76.62358	0.4355033	6.13478	4.629223	7.019212	15.00451
TCGA-P5-A736	230	0	0.4272635	5.739337	0.3022239	11.51459	59.9163	0.7647772	213.6553	3.808536	1.93061	4.577325	12.81105	5.268924	10.46137	3.039378	8.103568	45.91855	8.190865	0.2034866	2.57627	93.84926	1.203117	3.096239	7.494435	11.80862	14.29167
TCGA-FG-8185	433	0	0.07886207	7.444062	1.474263	11.08586	61.1583	4.150344	68.38485	0.8740281	2.661769	43.89091	2.409831	15.52732	1.433457	4.077034	16.8885	21.32292	7.251749	1.421219	5.294688	355.0462	1.840954	5.069533	27.4591	35.81159	28.42241
TCGA-FG-5963	547	0	1.972828	7.713033	10.21741	11.42088	59.45228	1.942196	56.80644	3.710363	4.090268	5.076401	72.8476	13.82139	10.23682	16.48277	7.71761	36.18319	19.41071	1.677804	8.921558	65.3161	2.121464	4.203675	1.091945	10.05473	28.28534
TCGA-DU-7009	4206	0	0.2484929	5.280394	10.76935	12.20846	27.92418	3.306073	76.77872	2.660102	3.042274	23.79111	35.10059	6.671858	1.252213	19.8611	16.2417	13.22802	8.33623	1.329768	4.813759	68.17194	0.7237071	4.451524	91.04569	21.69831	28.91236
TCGA-QH-A6X5	497	0	0.08245323	4.143102	7.436198	10.4927	60.23234	1.595994	105.7429	1.857278	1.808788	6.730611	60.40714	7.573349	3.650628	5.72998	11.88942	6.556978	6.020313	0.4300869	2.565425	106.2893	0.1744337	3.045586	10.0071	20.47439	19.82434
TCGA-DU-6401	2660	1	0.04558977	5.570725	2.612074	10.74884	29.43354	0.04269929	94.41614	2.960019	1.144952	41.565	19.84289	9.70204	1.604996	10.19759	31.08063	17.99779	9.355489	0.8684953	9.349453	287.8694	0.6585025	2.883239	44.86765	16.32884	17.64462
TCGA-FG-6688	221	0	0.2022396	6.615826	2.892174	7.014593	139.9038	1.194152	241.0184	4.611715	4.05077	21.23446	115.499	2.962288	19.10088	5.367466	2.835434	51.29496	13.17834	0.171996	2.345804	57.90464	0.7023883	2.082908	195.5026	12.55227	17.03601
TCGA-DU-8158	155	1	1.959481	10.51612	5.249606	12.96488	76.01469	1.549763	229.4651	6.919459	4.572756	17.95366	75.34255	6.144384	13.92733	21.68346	4.761156	79.81657	22.98014	0.3832841	4.448732	42.00222	0.7969124	2.46134	29.85248	4.986342	18.70097
TCGA-DB-A64W	438	1	0.4571368	4.501588	46.37704	9.244947	15.06407	1.700883	19.39823	1.150899	3.107485	17.87622	15.6769	8.766035	1.49396	12.74124	32.90739	4.307609	13.22701	1.182302	4.242538	5.099092	0.1918657	3.513658	38.08108	15.62152	31.41969
TCGA-FG-A713	622	0	0.5533854	2.387992	0.7794081	6.593362	27.95544	6.406123	43.78734	1.418845	1.078014	1.755138	52.99102	5.438115	1.250427	8.872497	45.35038	7.54633	3.234258	0.3206949	2.285557	9.681845	0.2250685	1.959806	10.5631	13.44943	8.448836
TCGA-DU-A7TB	1567	0	0.08666802	3.995743	8.385573	9.071752	20.54358	1.713654	16.72116	0.8015553	1.751396	8.23656	22.61137	16.93053	2.267217	41.96677	23.6931	6.996123	11.46663	0.9090576	2.917292	5.723191	0.2348329	1.695162	1.496182	5.043085	22.33558
TCGA-WY-A85C	1426	0	0.1297358	4.162342	3.900156	12.43858	16.68131	0.3600306	55.84101	1.075917	1.025008	8.898227	7.092564	11.29424	2.48476	4.174473	22.14347	5.383776	7.676246	1.119692	2.919795	24.6716	0.6151742	5.416748	48.56504	17.20227	24.12529
TCGA-DB-A64P	916	0	0.1238535	3.771193	10.25579	9.319768	43.50935	0.184929	81.15568	1.421854	2.362601	12.08013	32.25694	6.205726	2.319374	19.77106	16.90763	20.09483	8.385385	2.115799	7.523484	166.3544	0.6481704	5.484791	28.73954	29.78462	28.42055
TCGA-P5-A5EX	243	0	1.64058	7.936361	0.1192254	8.38133	99.93818	0.05262203	175.5201	3.783162	2.992051	14.38153	41.57873	6.143822	9.245045	11.30153	4.123268	61.51902	13.09801	0.07645158	7.608058	26.45066	0.7869379	4.081672	16.3531	11.82516	17.42693
TCGA-VM-A8CD	240	1	0.3289997	17.51389	3.910534	12.93287	241.432	0.1820239	146.5811	32.51735	14.57009	5.155085	53.42072	3.376397	6.224376	17.222	4.291165	105.8437	13.68335	0.1381291	6.685626	68.04371	1.303318	1.915728	33.72774	5.065086	24.52107
TCGA-P5-A77X	105	0	0.4002982	3.987471	5.645736	10.45021	55.25382	1.31069	72.31459	2.871787	2.500002	5.767914	17.08326	6.190143	4.192643	8.904484	20.00781	19.2552	6.234944	1.083583	4.596114	95.86914	0.144228	3.704171	27.755	29.23556	16.82168
TCGA-DH-A66G	523	0	0.6247469	8.635891	1.940836	11.27015	60.04962	0.6501518	89.20301	3.125833	2.354443	14.251	36.34953	13.51128	5.596022	8.021084	19.45671	71.24949	10.96133	0.3494266	11.66953	130.1054	0.3202584	7.047069	9.665707	10.90297	14.86231
TCGA-HT-7473	503	0	0.5876415	12.19608	0.4383988	12.60299	70.87304	0.1433291	252.0385	5.530466	2.201779	32.52587	19.19461	4.685582	8.241109	15.43676	7.040956	6.67098	19.26184	0.4411974	4.136666	52.07475	0.4671986	8.808776	22.51199	12.128	18.948
TCGA-DB-A75P	492	0	1.235812	4.128748	0.7432037	8.609818	94.83259	4.06126	136.59	2.236604	1.941578	20.73529	90.38461	6.937509	14.98817	19.65791	27.54903	14.89501	5.615679	0.06808124	10.1882	22.25598	1.53843	1.643738	2.498422	6.584106	11.32928
TCGA-FG-8188	455	0	0.01917886	5.176771	1.967089	14.51235	68.22094	0.1796288	119.3691	2.945045	0.943014	15.80416	36.54795	7.202625	4.583744	9.732971	14.98074	16.17271	10.07088	0.7774808	5.07162	412.7203	0.3567696	5.922523	23.59407	20.70292	20.504
TCGA-QH-A6X8	509	0	0.04867983	4.601398	17.3287	13.22373	48.61959	0.5927146	63.05415	1.855757	0.8027632	18.7997	35.81598	4.111594	3.728889	8.892652	42.13664	5.75539	7.408018	1.275122	4.191433	13.83024	0.05326784	2.60682	20.98235	20.70229	23.40273
TCGA-WY-A85E	633	0	0.2873773	4.104609	8.791676	8.357472	26.2259	1.106534	71.60155	2.068055	1.67026	11.61365	12.30935	23.78573	1.618253	19.08603	26.45539	9.815422	6.152857	1.470484	4.219821	162.1673	0.3930778	4.933597	16.25998	17.21366	22.22935
TCGA-RY-A840	854	0	0.0388595	2.692267	8.570111	11.54272	28.55855	0.06932519	195.2976	1.046997	1.9107	8.449506	6.780592	4.427161	1.274275	7.075863	23.03598	22.77594	5.037693	1.246393	5.796314	444.0172	0.06682021	3.375886	35.52526	45.24774	34.33593
TCGA-P5-A5F2	242	0	0.1716834	4.28968	0.4082894	12.88337	38.12012	1.035024	130.7079	2.271103	1.504706	14.44477	29.19301	6.024711	2.221608	19.05058	16.02313	13.59454	6.157221	0.3272622	3.24193	20.79799	0.2267329	2.562328	36.91076	11.04719	14.06405
TCGA-S9-A7R7	3000	0	0.5603456	11.43488	1.196328	13.90692	57.89958	0.02133409	192.8677	4.853599	3.499554	12.68517	39.14584	10.54705	13.44747	1.863954	4.823612	52.51086	16.81973	0.07555052	7.612234	89.56358	3.252725	7.264053	8.769391	6.395331	12.72215
TCGA-DU-5853	407	0	0.8621519	5.823099	6.835305	13.43555	69.4189	0.2841167	94.53021	2.064258	1.24276	21.31001	12.44121	9.466546	4.20632	20.00591	14.43126	21.0276	11.48954	0.6558268	4.105701	158.0496	0.5345982	5.381116	41.6863	19.76661	19.3124
TCGA-FG-A4MW	559	1	0.1635639	6.879763	0.2283485	9.753744	126.4407	1.290051	77.72304	4.131554	3.737899	20.13516	60.80591	4.824098	4.851311	16.7319	12.3022	45.90944	9.534699	0.08053385	10.63442	88.92296	0.1601396	2.205834	586.1869	14.29792	22.90981
TCGA-HW-7490	585	0	0.1295977	7.166325	0.846191	8.468279	35.37564	0.5602199	163.2236	8.996882	1.315926	17.36535	18.07867	9.616635	3.040389	9.018705	8.646331	33.63343	7.568956	0.5722817	5.949486	578.1166	0.6817892	5.325705	17.23192	20.51346	22.75657
TCGA-QH-A6X4	442	0	0.04322784	3.266217	7.058219	13.96533	25.10936	0.3748806	61.46491	1.167998	0.6830631	7.928764	31.1365	5.906569	1.319303	7.5419	24.50822	8.9627	4.41404	1.266295	2.865441	22.50974	0.02627889	2.423033	39.61018	19.98663	20.91999
TCGA-HT-7469	351	1	0.03788258	7.708672	9.571255	15.75502	8.234829	0.1626201	98.67774	13.32416	8.629155	118.5442	3.640765	5.969681	2.326583	30.07196	4.516558	137.6867	7.989922	0.1691418	50.49327	121.3664	0.01554486	6.078904	71.10432	8.464744	32.79763
TCGA-DH-5144	244	0	0.1065669	6.579966	4.681092	12.54801	30.66241	0.2129288	62.38292	2.09369	1.947607	8.149122	21.56489	12.81621	2.138336	13.64405	18.89625	7.679375	13.24403	2.595658	5.706861	54.12606	0.3405034	4.675807	29.62463	20.73771	37.85606
TCGA-DU-7012	199	1	2.347275	17.11842	1.161946	12.53869	94.03436	2.244899	201.8363	10.11897	6.274005	18.0684	85.76973	3.727773	25.51606	6.891187	1.902728	145.3369	21.44253	0.05271799	9.759504	192.6867	14.66488	1.997499	49.08383	7.971555	16.48712
TCGA-HT-7479	216	0	0.1941893	5.080657	0.8241563	9.506904	65.14288	0.3906993	109.699	2.812207	2.121817	8.855277	53.64632	5.274953	3.806385	8.973287	6.369424	24.24537	9.360078	0.5248084	3.794592	125.2861	0.9727382	3.169503	14.99946	13.66784	17.59259
TCGA-S9-A7J0	609	0	0.06504477	6.263497	136.8941	15.35188	8.337661	0.1595545	22.7974	0.9545591	0.5342074	13.47877	10.57076	10.29106	1.749489	7.949898	8.269677	27.30733	11.14107	1.620019	9.816878	31.12428	0.1169306	3.583341	11.01659	10.07102	55.91681
TCGA-FG-A87Q	174	0	0.6443516	7.504454	3.719975	13.1292	116.0247	0.5719429	136.7278	7.686001	4.807316	20.5627	86.11508	3.930766	8.407103	7.773023	4.88062	36.28602	11.89186	0.2256441	4.973841	141.0865	0.3110651	2.19664	486.1324	14.0342	13.88411
TCGA-CS-5393	1222	0	0.2465542	5.035942	2.055424	14.73571	31.38917	0.5969416	52.46669	1.417431	1.24084	13.5543	29.02108	10.19306	4.607004	8.836543	17.87496	8.3779	11.6971	0.6975189	3.621057	28.78766	0.23125	3.257868	103.7538	12.3259	20.26501
TCGA-DU-A76R	648	1	0.1820167	4.781501	1.363226	11.09813	62.88076	0.7353888	158.5214	2.711067	2.972422	18.7941	21.53406	5.408593	3.576071	3.796957	8.739478	13.60353	7.212183	0.6100834	5.343457	11.44039	23.14491	3.991915	25.51089	20.6577	14.94081
TCGA-DB-5273	2493	0	0.1663739	7.509956	5.109973	10.27545	87.90581	0.08201338	124.3293	6.475978	3.341755	28.84334	23.87206	7.009045	4.95724	11.77282	9.358114	33.90826	10.73325	0.8861975	8.620881	378.1024	0.2107998	4.757773	18.00607	22.23046	24.13208
TCGA-DU-A76O	522	0	0.05464555	4.135616	5.218211	13.7629	44.94652	0.341206	130.2544	2.148965	1.988299	10.7203	28.54783	10.96526	6.144905	9.37178	27.16773	20.64749	7.906377	1.003831	2.938938	49.58719	0.09567331	4.017088	13.79854	20.54604	26.67191
TCGA-HT-8110	419	0	0.4006948	10.78812	5.290169	11.42158	162.317	2.032821	163.0658	5.313418	4.577602	10.09254	38.84619	3.668142	22.10752	9.488772	3.315376	22.13291	20.69766	0.03485183	7.938002	69.8466	1.943174	1.979507	127.0871	16.78879	19.05398
TCGA-DU-7299	1339	1	0.1062095	6.014844	2.422849	12.1977	22.7737	0.2873741	43.32049	2.994756	1.207816	14.18814	20.44293	8.073861	4.396555	31.39007	14.83092	13.77342	11.13087	1.192311	5.211635	98.3293	0.3021711	3.600306	27.89795	14.60754	22.75832
TCGA-CS-6669	225	0	1.219901	1.732196	0.2609559	4.627185	24.85333	7.340619	21.56876	0.8645606	0.2865138	0.9803818	42.8627	2.539152	1.052991	5.991988	41.81615	0.1576812	3.256716	0.04183356	1.129	1.381764	0.0538256	1.293455	3.413457	8.37084	4.186745
TCGA-QH-A6CW	414	0	0.115246	4.854261	3.484938	13.97021	51.05174	0.1439189	149.1196	1.294889	1.939714	19.47243	18.8681	8.23181	2.883178	3.898266	19.59703	28.08108	7.212577	0.813497	4.963912	315.9675	0.3152695	4.020297	49.7776	19.70621	20.88732
TCGA-DU-6403	354	1	0.2826368	8.262453	38.37038	12.02716	36.6154	2.864151	47.0741	3.975164	3.539991	13.66151	47.95116	5.735408	8.729573	31.52083	20.02821	24.01597	12.83148	0.492562	9.799982	25.86619	0.09126146	1.814207	207.3156	10.36926	135.3556
TCGA-DU-7018	933	1	0.02234867	6.931706	7.266166	14.2378	17.51577	0.2392197	27.75659	1.071047	1.673666	16.78688	8.915824	6.697981	1.527466	64.53164	28.53204	3.076329	6.422855	2.155888	3.60681	12.23789	2.686557	3.61546	42.32848	26.51846	35.79162
TCGA-P5-A72Z	354	0	0.0335946	7.608862	4.366464	17.30223	75.54813	0.2884258	15.4225	0.2190641	0.7433224	10.8654	0.8962754	17.02912	7.527282	43.50403	48.92511	1.395223	7.227311	1.921382	9.289606	3.822552	0.02757063	2.407266	7.475344	17.64928	32.1633
TCGA-DU-7306	1277	0	0.07434425	13.04689	1.203971	12.07996	30.95481	0.02443182	89.42333	6.399949	1.849932	10.78864	6.347565	6.987202	3.431205	34.84949	11.30906	18.08108	7.83303	0.4359304	7.227958	170.4509	1.241675	5.429877	29.89776	13.02638	22.56778
TCGA-TQ-A7RF	650	0	0.2041521	4.162674	0.8600684	14.72047	25.34793	0.1124755	279.1979	2.582963	1.244536	9.176743	58.11403	4.010328	2.51653	8.980991	13.6797	22.75547	7.303086	0.725129	5.333613	43.10675	0.5190606	6.179204	30.17562	15.19958	20.82843
TCGA-RY-A83X	939	0	0.05766542	4.196799	8.518733	14.42707	35.99214	0.4293048	94.65012	1.630482	2.798466	17.55882	22.21732	6.088576	1.424346	4.266784	21.86317	14.11896	6.111095	0.8412576	5.326642	200.0452	0.1650316	2.965685	14.55387	24.00915	23.38069
TCGA-TQ-A7RM	1116	0	0.0665298	2.917933	25.49068	9.9308	22.31498	0	51.18925	1.251799	0.4669196	5.807378	6.24197	10.22001	0.9818719	37.47798	16.41508	6.26419	15.21216	2.354385	8.536811	214.0912	0.1334669	3.701974	22.57604	12.44072	59.77244
TCGA-DH-5142	922	0	0.4015874	8.028071	5.236324	11.01032	29.34594	0.0755273	137.7004	4.349092	4.355429	22.73737	7.366762	12.63749	9.827126	16.26736	16.82158	28.79368	18.06486	0.9752195	12.12497	592.0159	0.381198	6.739025	45.1066	20.80191	34.02774
TCGA-DB-5279	1354	0	0.6235465	4.108877	0.547948	9.058331	95.72602	3.141007	118.019	2.655681	1.889628	36.27898	31.3427	3.836685	2.446847	6.110196	9.065057	4.511254	7.037452	0.3188301	3.499031	6.991629	2.900885	3.04588	27.22732	21.09323	14.19126
TCGA-DU-7014	3571	1	0.1952193	3.737247	1.657055	11.60672	23.56794	0.2548706	40.48792	1.014118	1.441837	18.32652	9.984656	7.637267	2.128418	31.18414	15.82806	9.93369	9.911487	1.548565	5.5863	43.63083	2.349803	3.683388	35.12427	13.42669	29.45359
TCGA-FG-8182	416	0	0.1827752	5.764912	3.224061	15.73615	34.19621	0.3566393	57.19979	2.04997	2.419564	13.76273	25.12656	8.395094	4.655092	15.5317	15.06204	8.59896	10.77659	0.6839462	3.393407	72.78959	0.265002	3.771234	94.32546	15.22697	22.72722
TCGA-DH-A669	919	1	0.2100072	9.804511	22.81865	13.22502	126.3967	19.45068	44.22241	24.23909	14.72108	10.71597	1.747755	7.749362	23.80694	13.29972	36.84369	37.79428	12.50903	1.594188	8.262019	59.29652	0.1106445	2.846446	6.789936	18.70056	52.60953
TCGA-TQ-A7RQ	795	0	0.2488543	3.863701	4.114622	14.89301	10.52667	0.8028189	48.76395	1.760873	1.057318	21.98566	11.70519	7.134517	0.5990401	21.5126	26.39015	2.699746	4.235129	1.336858	2.424916	8.303026	0.3857704	3.259911	56.98882	23.7068	20.88138
TCGA-HT-8558	418	0	1.065375	1.179072	0.2691396	4.103515	14.54147	2.969726	20.85937	1.2554	0.4125471	0.6612376	84.15614	3.598798	0.7360031	3.22584	34.54324	1.285065	3.307322	0.2157273	2.226916	2.76601	0.6707891	1.36323	2.514137	9.005168	5.20842
TCGA-P5-A5F4	231	0	0.7353453	2.085302	2.909828	8.234104	60.36702	1.166689	79.62377	1.339954	1.034997	15.26144	29.35912	9.338455	1.049323	3.768	31.72355	15.66397	5.504452	2.491264	2.841263	47.36503	0.9893246	4.120431	27.88106	17.80965	13.61373
TCGA-DU-A7TI	1183	1	0.29797	12.61351	2.011881	10.21766	45.41711	0.9810019	86.91717	7.382885	3.212979	11.31098	14.07981	9.466848	5.624057	12.84249	18.764	27.07773	11.73767	0.7970912	6.353399	130.7055	0.4446182	5.249474	41.19666	17.23891	18.46964
TCGA-HT-7483	5255	0	0.2266326	5.231138	15.75272	11.98008	47.60731	0.6209072	81.06909	1.837426	0.8816754	36.33976	9.166269	4.97593	2.045805	36.19439	22.96026	36.21285	10.70246	1.124979	6.810571	672.4441	4.064039	6.070639	28.81617	20.23667	27.18536
TCGA-R8-A6ML	2860	0	0.1831525	5.502016	3.692248	12.6559	36.63408	0.2144253	108.6505	3.34405	3.404774	10.20627	8.703515	7.593098	1.783215	13.35334	16.10764	7.936354	8.076503	1.066978	4.589777	101.2529	0.3106423	4.071967	30.34788	19.71579	23.83511
TCGA-HW-A5KM	630	0	0.2717789	16.5725	0.7864456	10.38895	55.15946	0.02203875	127.4326	24.59084	9.857543	20.86129	4.605774	11.79991	16.38594	10.06233	11.13747	24.76792	19.84003	1.00259	7.893726	546.3334	0.6913439	5.586777	20.52288	17.06745	20.49091
TCGA-DB-5281	2381	0	0.3748055	7.826704	2.963818	11.79387	31.31915	1.335726	74.67961	1.424565	2.286905	40.47613	14.30029	11.02424	3.32864	10.02507	22.97876	44.72376	10.34829	0.9743099	7.23027	106.3161	0.8434758	5.473464	14.66669	12.40439	22.42167
TCGA-E1-A7Z2	398	1	0.2311835	5.419723	2.248499	20.33064	116.0043	1.488616	150.0698	2.087315	1.814374	16.90848	169.0576	4.933334	1.72665	2.1804	14.93189	31.14162	9.43145	0.07372931	3.781889	61.92672	2.308372	1.838073	93.6272	9.263029	14.43626
TCGA-DB-A4XH	962	0	0.2072467	4.005743	4.14656	9.228063	38.58336	1.238587	48.72701	1.420919	1.903665	8.52046	40.19165	6.701797	1.305749	3.025737	17.90414	8.054784	6.12923	0.3726519	4.551233	15.32798	0.2656559	2.905705	36.5531	19.38374	14.37259
TCGA-QH-A86X	337	0	0.456262	3.944484	5.171111	12.26758	36.08066	0.4963982	85.95978	1.589548	3.87499	16.64198	29.13458	9.275056	1.38626	19.45989	24.80035	12.41503	6.762976	0.9406811	4.278758	70.90469	0.2420675	4.872929	32.26657	27.05453	21.99767
TCGA-VM-A8CF	609	0	0.06889727	4.659333	0.3655075	9.428059	38.54576	0.5915162	354.1773	1.873095	0.8078219	3.402137	39.68339	6.658847	7.207765	1.0659	3.929807	17.15856	6.155775	0.1171882	1.239541	138.691	0.3392584	2.702636	2.29394	10.68561	14.53197
TCGA-TQ-A7RV	1868	0	0.9615281	5.192746	0.3947211	10.53456	69.855	0.6789976	111.2951	2.558506	1.848683	16.98276	27.86204	5.415687	1.793506	7.234952	16.51833	34.956	7.654022	0.3115191	2.900227	109.163	0.9081064	4.370304	11.00196	9.744452	10.65543
TCGA-FG-6692	413	0	0.9870261	7.67073	0.08950909	11.48818	210.6961	0.07901253	111.9983	5.027102	5.041407	18.3632	36.15507	4.044097	9.067599	11.0975	2.727293	39.2103	10.36137	0.1183801	11.00148	226.9268	0.03230925	2.55159	287.2073	17.12813	27.3957
TCGA-S9-A7QX	399	0	0.03318047	5.622572	2.64039	16.11324	24.76299	0.2071784	80.85974	1.473492	1.794612	9.885049	7.570686	6.222321	2.495992	5.583506	16.83954	14.08577	8.911957	0.4844183	5.896549	303.8632	0.1149743	2.540343	22.34301	17.65998	20.42617
TCGA-S9-A6WL	946	0	0.199017	5.613186	4.13273	11.29646	56.57297	1.579953	39.57077	1.382749	2.05174	7.470626	16.26176	4.463516	1.789187	13.95057	25.43146	38.15784	6.953437	1.025203	5.939528	23.57516	4.386592	3.32692	24.41981	13.93844	17.01098
TCGA-WH-A86K	405	0	0.1058113	2.979607	1.824356	9.069054	88.93818	0.1238783	110.8459	2.621907	2.336204	5.313603	13.17845	7.577383	1.603296	7.439966	12.58268	13.95903	5.28244	0.6805331	3.252566	325.754	0.4920813	3.623897	18.56989	19.88644	14.30716
TCGA-KT-A74X	438	0	0.2369212	6.382392	13.84516	13.45164	94.92374	0.1706922	60.37461	2.074031	0.670006	10.95883	29.05765	7.228108	1.494726	25.67897	28.18167	8.33012	9.490812	1.36704	5.967867	71.43874	0.0717925	2.93248	17.19971	23.75947	27.03916
TCGA-DU-7015	2761	0	0.3013484	11.31765	1.979326	13.28832	21.78949	0.2240018	98.05127	3.691102	3.451903	20.12608	2.577562	7.69534	5.366504	18.72284	12.5198	25.59352	13.89067	0.4851083	7.574053	120.3426	0.4239644	5.058686	53.30033	16.05715	23.14791
TCGA-TQ-A7RO	949	0	0.3648338	4.905199	5.213318	12.11353	65.13248	0.349051	97.70479	2.866623	3.650053	14.24721	9.894075	9.281552	1.229313	18.3276	18.50498	14.9528	6.861477	0.5705061	4.976396	68.77603	0.3799019	3.78549	26.38803	25.00568	17.76597
TCGA-HT-A619	587	0	0.1582396	5.752844	5.940924	12.6528	10.92199	0.05700265	12.69923	0.8205964	0.9253794	6.114004	5.084473	7.919106	1.695273	3.188567	41.85292	0.9685954	9.462259	1.143895	4.975942	1.990965	0.293029	3.594017	30.69695	19.26659	37.77627
TCGA-TQ-A7RR	787	0	0.272141	3.960692	3.00071	11.68491	34.45076	0.8829409	84.04458	2.098449	1.852757	18.48047	49.60232	7.029621	2.559827	10.20624	7.634367	26.8835	7.017456	0.3539732	3.690134	99.7271	0.2627558	5.817414	23.33219	14.50646	10.31391
TCGA-FG-A711	1329	0	0.1982693	4.374684	2.65728	10.75213	65.67728	1.156544	77.08936	1.570296	1.409036	6.393325	30.1888	4.314687	2.469345	2.25235	18.47948	20.73567	6.389013	0.3017399	2.15292	84.34032	0.02854683	3.703699	21.32487	32.53957	18.04508
TCGA-R8-A73M	1806	0	0.05402704	3.579197	9.780886	10.13071	32.73681	0.6325202	68.7479	1.100261	0.8582473	6.778265	17.97701	8.071189	1.410848	7.104681	47.10332	4.444314	6.495537	0.7007016	3.453795	86.97685	0.1108482	2.629168	11.08271	30.32119	33.43508
TCGA-DB-A4XA	573	0	0.4184178	3.278892	3.222221	10.6716	59.17066	0.5478021	113.2903	2.838103	2.603578	7.370674	27.38407	7.111412	2.541237	12.73978	23.28511	13.38473	7.980385	1.934195	4.911258	98.33869	0.6941644	2.990025	14.3428	25.59481	20.97913
TCGA-S9-A6U6	489	0	0.2996839	3.324408	3.782761	14.83668	47.90775	0.8065613	74.78924	1.418208	1.891746	22.06014	20.9132	6.399694	2.531996	13.4776	28.59496	17.74399	7.097126	0.7074787	1.82839	225.0086	0.2261578	3.867746	51.19601	17.37039	27.60206
TCGA-E1-A7YE	886	1	0.2671766	6.095881	38.97852	12.75667	84.70039	0.9123224	199.1405	0.8744548	3.069492	31.78144	34.61689	6.747621	5.060462	29.31289	13.91557	147.6994	19.7084	0.7810756	20.22808	316.1783	0.5801471	8.415954	17.844	21.97454	28.31562
TCGA-HT-A61A	194	0	1.186074	2.66831	2.128262	5.557176	29.42574	5.99001	31.46394	1.689152	0.7388782	3.575095	41.77763	3.206721	1.334583	7.126053	52.53845	4.503708	4.653706	0.2422868	2.349525	20.81829	0.324465	1.984507	8.096964	14.8317	8.276623
TCGA-DB-A4X9	1412	0	0.1245927	6.561088	2.90096	11.32363	45.50178	0.4105876	205.5769	2.916474	1.832611	21.6029	15.17571	9.577337	3.6865	28.53075	18.88822	21.79952	7.763335	0.4179561	2.708744	115.7768	0.1136129	4.333289	32.02022	20.78053	21.26329
TCGA-DU-A7TD	228	1	0.6692758	15.5941	16.11655	13.77001	98.38504	0.1090161	76.49804	15.4041	8.659515	14.98539	10.72419	3.137012	18.54488	13.56152	9.059798	39.63813	16.51481	0.2623223	16.90145	29.84053	0.1846806	2.183795	1143.201	6.830888	24.62056
TCGA-R8-A6MK	2702	0	0.06636937	5.576426	4.694624	9.98813	37.99996	0.4420367	108.6303	3.107155	3.725234	10.6258	52.42143	7.327632	1.637579	3.980893	8.629935	43.91045	7.0576	0.2709324	3.743748	171.7253	0.2130322	3.729612	20.79699	18.80233	17.59665
TCGA-TM-A84B	758	1	0.7843688	11.18095	0.1066965	12.56221	113.8371	0.753475	117.9058	6.853528	5.516523	34.81073	17.76814	4.576273	6.546195	15.65901	8.700212	9.799554	13.98144	0.05131318	6.041203	28.93447	0.2112725	2.509151	55.09641	5.329472	707.8188
TCGA-DU-7011	3200	1	0.3258539	6.10751	2.365577	9.044662	58.22938	1.231485	115.8363	2.907666	3.645504	17.21723	17.92158	6.721757	4.799246	21.8355	15.90586	14.78704	12.65048	0.776678	8.000442	272.3772	1.853201	3.87741	27.85123	14.72236	17.75482
TCGA-DB-A75L	342	0	0.1906121	3.433605	4.018944	11.81159	26.20839	1.312249	63.99882	1.168909	1.881853	11.82038	14.39758	7.129649	3.964428	9.652124	18.9326	28.02227	9.425921	0.6234896	4.224879	271.5265	0.6043387	5.095384	37.03515	20.40574	22.706
TCGA-E1-A7YI	111	1	0.6485852	8.056663	122.8679	11.66739	22.71815	0.3022207	32.60344	2.295769	2.489735	33.22749	10.14135	7.573889	2.309446	30.78154	3.867082	117.0444	19.68178	2.276352	41.73065	14.73228	0.1324092	3.791906	1.556582	8.12998	40.51411
TCGA-HT-7475	530	0	0.4556398	5.178416	6.790189	10.75338	49.096	1.383709	49.29295	2.393536	0.5201385	10.21035	33.38638	9.6752	1.180498	2.033238	18.50538	35.21978	6.900426	0.3663653	2.728674	17.2178	0.5212462	3.847975	47.84085	16.25798	28.124
TCGA-DU-A7T6	547	1	0.1937651	5.15996	33.26983	11.93411	65.82725	39.55332	49.6777	0.9091263	1.589766	16.31871	20.23043	4.126841	14.87225	41.24485	41.68552	5.874035	7.993387	1.663732	6.957833	15.29016	0.7828695	2.792872	1.714459	20.84175	36.35777
TCGA-RY-A83Y	166	0	0.3450585	3.881389	5.491719	11.73063	29.51609	0.3379671	102.4027	2.345766	2.512962	7.830867	24.37503	6.691081	2.146355	30.5159	33.87693	7.445536	5.738663	1.547843	3.042417	215.3898	0.0592282	3.367741	21.77195	36.13962	30.08195
TCGA-P5-A5F1	179	0	0.345972	9.684207	0.6329032	7.414097	135.4522	0.2979647	274.6427	9.215569	2.463698	23.90007	30.79268	4.902018	3.69231	8.117427	4.696997	10.60676	7.343534	0.2942341	3.474812	242.8368	0.7179954	4.718931	11.37784	21.38927	21.09532
TCGA-E1-A7Z3	2235	1	0.4074472	6.219008	1.494014	10.68837	65.74581	2.300909	54.30332	1.562875	2.13484	6.790461	32.63003	6.543368	2.45716	12.47212	36.35328	24.83861	6.883157	0.4790075	3.916545	121.3575	0.7015559	2.750559	11.57183	11.9353	13.08667
TCGA-DB-A64L	736	0	0.7065138	5.10398	0.2908034	9.38097	54.81946	2.300806	33.5267	2.258308	1.511188	2.54757	21.71722	4.982812	3.063171	9.746588	24.83232	7.239974	6.269367	1.243157	1.825861	9.875556	0.2332635	2.168525	30.79648	18.31006	21.77706
TCGA-S9-A6TW	1151	0	0.2293511	4.182549	2.971091	9.875019	104.7995	0.3496903	58.70534	1.219988	3.332685	13.79585	7.172287	7.529258	2.428013	22.32142	24.81723	7.454626	6.601495	1.192999	6.722895	53.57779	2.924059	2.685614	20.5179	37.60165	27.67315
TCGA-FG-6689	190	0	0.3460067	5.351031	1.522716	10.92	49.43436	1.60807	79.65798	2.691717	1.921393	19.65811	48.37014	8.714973	3.351562	9.363062	14.3889	13.13931	9.098276	0.9931396	3.074021	27.23484	0.09035187	4.419877	28.72363	19.26666	11.01405
TCGA-DU-5855	207	0	0.22286	7.615008	1.808218	17.4232	25.83162	0.3547049	82.64905	2.300617	2.581635	19.07849	6.322397	10.08782	6.818537	10.15382	15.2356	14.48733	9.31993	1.014557	11.52007	49.16232	0.1912661	4.143303	47.79275	9.954383	23.92005
TCGA-HT-7855	585	0	0.009241776	5.059103	1.470859	19.62265	26.64458	0.5626288	81.23881	1.55759	1.394698	24.8209	9.074811	12.79414	2.776868	23.76492	18.98079	13.68688	8.37903	1.16324	8.892012	89.26869	0.07584601	3.862526	37.45328	14.12956	23.94812
TCGA-FG-5964	378	0	0.3021223	4.451623	9.508089	8.864065	41.41828	1.422829	72.22309	1.356199	1.39449	3.890159	52.23707	7.775302	4.932821	5.184036	23.64046	5.89391	8.724536	0.7272761	4.193169	19.77401	0.1961169	2.557057	13.3955	20.61772	27.46074
TCGA-HT-A5RC	162	1	0.1902288	9.562161	3.730926	18.80909	112.081	0	217.5038	3.17832	7.142631	34.74542	122.7414	6.426671	18.22749	29.57204	1.253475	238.9633	15.61742	0.1225616	24.34305	107.5083	0.8578619	3.050033	554.3984	6.53042	61.29738
TCGA-TM-A84Q	772	0	0.1993624	6.222308	2.523912	14.54914	23.26082	0.09901947	108.4612	1.818189	2.20043	10.44787	12.68346	8.571414	4.253691	4.087457	19.54441	34.87048	13.41718	1.371806	7.200531	132.5458	0.2528581	8.751657	37.40028	15.6878	30.96121
TCGA-DU-7008	4752	0	0.2553082	3.929547	10.46944	13.67953	24.01402	0.5062475	48.79886	1.063268	0.7568556	15.04463	5.719614	10.04541	2.269066	10.14355	27.84894	15.07101	7.156691	1.628464	2.737022	81.11478	0.162337	4.264585	24.96417	19.771	31.14638
TCGA-TM-A84M	754	0	0.07230453	3.836211	17.40879	12.76315	34.04297	0.1389134	65.20146	0.9909543	2.238287	32.1571	6.527044	4.316786	3.198902	37.74547	22.94224	30.96179	7.854839	2.015041	20.46532	179.3163	0.2738739	4.803884	65.40134	25.36716	30.93033
TCGA-TM-A84F	1796	0	1.806931	6.064392	5.803747	10.69771	79.47772	0.9210163	90.44608	4.690867	3.723991	4.251602	51.14803	5.788452	6.055241	3.033465	9.532216	20.6913	7.981358	0.1515808	3.143181	145.2408	0.2017583	5.300546	10.47028	26.23291	18.39365
TCGA-P5-A730	333	0	0.1637058	5.247813	11.87953	11.38234	17.38705	0.109519	86.49179	2.186606	3.586814	16.17277	16.46731	8.614914	1.078167	18.08523	13.81612	19.64149	6.254121	1.954118	9.769389	88.47932	1.964086	5.672639	20.80243	18.49885	28.96604
TCGA-DB-A75K	368	0	0.02819273	8.49519	3.290441	13.95653	38.78855	0.5134354	78.7847	12.41058	4.556756	10.66267	26.76657	6.840538	4.017383	9.880777	27.93909	14.62643	6.140641	1.314721	5.422348	46.9991	0.02056657	4.013319	37.42595	20.25927	24.09851
TCGA-FG-8189	685	0	1.371769	1.949742	0.5553023	4.360849	13.87637	3.130292	22.88012	1.021344	0.533425	1.250641	29.68867	3.440132	0.6536018	3.417502	45.74404	0.9661011	2.635777	0.1358725	1.813399	4.58386	0.3134735	1.667167	3.283909	9.843445	5.251487
TCGA-IK-8125	1120	0	0.2332811	4.137683	5.908455	11.19441	48.23028	1.292149	54.2465	1.250163	1.838664	8.968678	12.40508	6.937771	5.065617	17.01446	19.06264	12.50404	8.124031	1.103974	4.768185	44.20404	1.144587	3.219721	30.85957	17.18233	21.67095
TCGA-DU-6402	214	1	1.983342	8.300391	1.497011	12.79249	342.8337	0.02517065	116.9178	3.30645	4.772311	38.72738	25.17275	6.269374	45.73104	8.595591	3.559399	253.8455	16.90995	0.03085511	20.23508	48.6065	0.1058668	1.606783	7.712904	8.902937	29.49748
TCGA-FG-7641	313	0	0.3897896	4.86471	4.980379	12.32191	32.77019	1.439737	52.09465	1.674303	2.691094	8.365923	24.4056	6.363183	0.7716891	19.67192	18.6619	8.08295	5.967561	0.8544272	3.646942	36.21178	0.08410388	4.1798	45.9168	20.43976	15.08263
TCGA-DU-6397	1401	1	0.2576643	5.608513	11.28518	14.12058	48.15985	0.7483034	36.62693	0.8031205	1.849387	15.09191	6.08865	7.055568	2.588657	41.79977	51.47281	2.524219	10.96923	1.493157	7.721239	10.20599	0.9573146	2.898305	15.45513	20.09078	45.11157
TCGA-HW-7486	609	0	0.1352309	4.88035	5.784156	10.56514	48.13896	1.029088	56.07992	2.262196	1.595175	12.6113	79.61373	4.851431	3.139008	9.442552	10.23346	10.75288	7.179202	0.4995659	3.563062	131.738	0.5872807	4.096144	39.91013	20.46585	21.89171
TCGA-E1-A7YD	435	1	0.4634772	5.206366	39.99436	8.230215	174.796	1.776663	67.36635	6.648359	5.605141	20.43905	12.01959	5.927249	4.24432	9.508237	2.106867	12.66895	12.37263	0.0349262	11.27704	62.12409	0.08987634	2.561772	299.6489	9.691323	374.5932
TCGA-RY-A847	933	0	0.3468481	4.379653	5.261946	8.24145	63.05024	2.849624	120.6516	3.501564	2.573109	9.153055	23.39684	6.752669	3.06821	12.51436	26.16281	8.364694	8.132685	0.6003084	2.324284	188.7834	0.3329281	3.490208	32.80196	30.6977	16.91986
TCGA-DU-6396	2286	1	0.7127541	10.60514	3.460795	15.69778	4.809046	0.5154449	78.98462	10.04768	5.114452	34.36702	18.56928	10.41699	7.929566	20.64939	14.75633	76.94945	14.2191	1.273977	28.97056	259.2382	0.2291321	5.281496	12.71309	8.544499	26.08459
TCGA-HW-7487	409	0	0.3527058	4.144037	2.806715	10.69216	28.0514	2.302395	37.33287	1.563309	1.185465	6.591213	40.67598	6.073977	1.038891	16.6421	21.29971	5.455129	6.769345	0.7226331	2.660776	12.19938	0.1578878	2.383504	26.31414	17.91323	15.4203
TCGA-HT-7610	1706	0	0.591534	4.433243	3.576442	11.48677	30.67588	2.414207	44.05711	1.349966	0.5574596	13.19941	18.4036	6.558178	1.623662	17.084	26.03793	16.75869	5.298386	0.6464077	3.100084	52.52526	0.6545175	3.705282	45.56076	16.19045	18.24493
TCGA-FG-7634	467	0	0.1039974	7.636548	15.88946	17.2605	34.81101	0.09091016	123.4054	2.57404	5.664177	29.38643	24.50845	7.171031	5.61123	15.46446	13.73967	44.10398	15.33972	0.6403435	9.847169	92.06319	0.5416833	5.185844	40.1236	17.11635	30.11483
TCGA-DU-A7TC	1137	0	0.6557072	2.852828	12.11068	7.358068	81.10382	2.001622	67.43513	1.531959	1.410878	4.957467	21.36452	4.853486	1.69742	3.821368	41.88233	7.123645	5.039619	0.1528375	1.842834	109.1163	0.3082622	2.816959	34.25272	28.3419	26.24199
TCGA-HT-7474	114	0	0.4726489	4.873855	1.264443	10.16191	60.16286	2.673749	89.62493	3.803026	1.567661	10.03004	65.00179	6.333244	1.833747	4.69161	16.55371	17.60398	4.900118	0.1786521	2.729996	70.24181	0.3668993	4.208983	13.08335	19.11159	10.64885
TCGA-S9-A6WH	987	0	0.08191131	5.795474	2.281379	15.37935	10.31009	0.6606269	23.46807	0.9313009	0.593803	4.563329	4.257656	4.951042	2.517518	3.477729	37.81542	1.516233	6.7452	2.217573	2.941544	7.863966	0.1419163	3.146539	31.992	13.18942	27.16231
TCGA-WY-A85B	1393	0	0.1747633	5.211873	5.17403	13.9688	31.02523	0.05280094	116.132	1.705722	3.79969	12.73243	2.753939	12.80267	4.783638	5.769894	22.17697	6.093303	12.60403	1.323273	2.803907	172.4136	0.4996772	5.857484	41.36237	17.80496	27.60669
TCGA-E1-A7YY	4445	1	1.010384	2.229347	2.167902	5.033867	22.90967	2.48147	36.29188	1.268601	0.9715202	1.597366	35.35165	4.321925	1.291376	3.75426	53.5392	2.71303	2.891756	0.06110488	1.596698	5.5088	0.171984	1.637628	4.509993	10.41307	5.08933
TCGA-HT-7858	1540	0	0.4082432	5.254094	2.471531	13.32559	39.96576	0.269901	104.1583	2.332029	2.630392	13.30697	23.3504	9.499566	5.19644	3.624323	12.10912	16.32878	9.492098	0.6167781	4.861401	72.59808	0.2470096	5.014836	26.17299	13.43762	25.19973
TCGA-DU-A5TY	1033	1	0.9262462	8.608476	3.265904	14.76854	83.13472	0.4584457	195.9942	5.820042	7.040795	13.06869	26.08598	4.445883	9.970799	9.324736	3.172608	87.78616	22.94271	0.17772	28.74214	81.87614	0.3584484	2.415575	401.1455	6.721395	181.79
TCGA-QH-A6XA	502	0	0.1228202	4.218094	6.487415	11.47421	54.54328	1.066974	100.1744	2.052844	1.979338	11.76458	16.74244	8.733497	2.465295	11.2853	12.84762	28.73783	8.860698	0.6993823	2.667302	262.9818	0.2512617	3.518971	21.8311	19.53216	21.6904
TCGA-DU-5870	5546	0	0.1806705	4.166334	9.009679	14.97864	43.91379	0.1128104	95.9273	1.391992	3.209762	13.57311	6.474116	7.568122	3.72113	18.54476	32.92986	7.851189	7.506903	1.738466	7.532957	142.8382	0.107322	3.451215	21.55933	40.32331	27.98418
TCGA-HT-7478	194	0	0.7727944	6.402686	4.314406	10.19402	37.8777	0.3410565	103.554	3.429044	1.450744	30.81695	11.07096	9.212295	5.911592	12.33076	6.93509	13.37887	20.00425	0.9256247	8.898836	57.5041	1.735532	6.751104	16.66702	17.18695	13.9004
TCGA-HT-A5R7	615	0	0.625005	4.2723	5.5262	6.76476	45.54266	2.716462	69.6851	3.11782	1.418361	7.453478	39.43291	5.170895	1.446033	7.907785	30.21635	12.74895	5.964194	0.4012602	3.454646	88.43749	0.3553655	2.477633	10.33393	16.35743	9.214797
TCGA-HT-7677	494	0	0.226858	5.304079	3.79727	15.58799	39.54134	0.195379	72.8032	1.469097	4.535761	9.109993	21.95442	8.689587	3.061672	20.85838	20.47667	6.273495	11.15075	2.338479	5.702852	69.12203	0.5777978	5.114975	56.86737	18.94857	27.81746
TCGA-HT-7482	1826	0	0.05930202	7.313291	2.928234	10.52429	51.48579	0.5411799	131.8151	2.240557	1.846128	17.05013	48.17476	6.412536	5.63554	14.48329	4.771767	21.96702	13.01233	0.7759043	5.235006	94.53218	0.2445897	5.36424	18.35885	16.40568	17.82258
TCGA-DU-8166	516	0	0.2297893	8.792024	6.659667	6.897108	34.11892	0.66426	50.51808	4.347535	2.121307	26.55042	10.58109	11.0927	2.354167	23.82042	28.73032	34.02363	13.07412	1.158079	5.447	161.0402	0.3632008	4.500343	60.46352	13.54402	20.34528
TCGA-DU-5854	257	0	0.7386146	7.376998	0.8432068	17.29987	70.81886	0.2043247	125.3686	3.815578	4.056077	9.655579	79.43493	5.15324	14.90833	24.08279	2.083087	66.55274	11.47941	0.2186631	17.72666	54.57148	2.823683	2.208757	211.4742	7.664913	15.4813
TCGA-HT-7854	292	0	0.3563762	6.95848	0.1112126	14.21098	78.91258	0.6021151	106.2512	5.057399	1.1037	14.19815	180.9065	8.385274	3.319724	1.129768	4.52042	27.15497	13.80677	0.0285254	3.181484	18.72464	0.6055914	3.64004	54.74591	10.39045	10.48446
TCGA-S9-A7QY	863	0	0.1643063	4.830729	2.669467	10.19264	45.44642	6.780731	70.54597	1.998593	2.788756	7.516846	44.41783	6.533497	1.721557	3.003152	22.90087	11.37047	5.433233	1.013081	4.160785	85.3532	0.3258729	3.360597	30.84405	22.26409	17.72255
TCGA-QH-A6X3	313	0	0.09444467	6.098767	3.674288	14.04739	43.77303	0.2784747	111.2974	2.345517	4.23101	21.37454	15.21616	4.763934	1.941917	9.602229	11.94949	52.91995	9.190167	1.035249	6.555372	217.1287	0.2755892	5.554031	37.94635	17.48911	22.50402
TCGA-FG-5965	979	0	0.9672626	1.565955	11.77397	5.327491	19.84046	2.167577	22.55756	1.157288	0.4668443	2.307085	55.0067	5.17813	0.6045439	1.550898	30.74375	2.57361	4.446816	0.1968219	5.637527	6.709929	0.1753221	2.09192	7.255867	14.42006	9.264344
TCGA-TM-A84S	454	0	0.1827547	6.737717	11.51689	12.52715	113.4392	0.4322416	181.6889	2.853436	4.109657	15.01716	37.56452	7.238537	2.385311	12.26609	10.80154	19.14565	6.731192	0.6452489	5.968691	231.9908	0.2726988	5.394467	30.69939	25.03651	20.43645
TCGA-HT-7468	203	0	0.2591826	8.621619	16.10705	15.13575	18.4396	0.141283	110.9124	2.387163	3.242761	20.82234	13.13477	13.6628	1.941737	17.61855	16.94278	12.86664	12.25702	0.7662341	4.714236	72.87911	0.4411715	4.723298	39.29345	16.16759	26.05922
TCGA-DU-8167	471	0	0.1773909	5.804255	0.581254	11.3138	39.79249	0.9284512	83.15218	2.776159	0.8288072	15.40205	33.85889	6.066416	5.402712	11.94616	15.07944	16.5811	10.4574	0.9273648	6.911695	247.1658	0.5024016	4.636509	30.76512	21.93231	20.6776
TCGA-CS-6186	538	1	0.0325288	14.12774	0.03451377	15.60797	149.2875	0.06093281	140.856	6.761551	6.781553	57.23255	136.9046	9.145379	4.865976	15.5665	1.757605	11.78907	12.76118	0.005532865	5.596051	18.8534	0.0355946	3.06138	49.63146	24.47679	18.16429
TCGA-DH-5143	438	0	0.1983401	6.333622	2.893593	8.695016	46.82236	0.858459	170.206	3.404285	2.06639	15.99835	19.33724	6.642058	4.62135	11.50752	21.40828	13.62031	9.792274	0.2836884	4.510845	127.0576	0.2466288	3.489633	33.0516	18.52175	23.69259
TCGA-TM-A84R	566	0	1.022776	2.513332	1.595864	6.595282	23.54283	3.349624	36.15926	1.396234	0.8874585	2.191173	40.26184	5.150178	0.8986882	6.07566	37.64885	3.431745	3.76527	0.2600951	2.365497	3.351523	2.929595	2.433002	10.23078	13.50682	8.701397
TCGA-DU-7292	242	1	0.6644703	7.50013	3.886091	9.54759	91.43386	1.787045	70.68778	3.286409	2.54651	18.2741	25.33971	4.094185	6.782765	27.28648	23.06241	33.66359	11.27313	0.1940414	5.188531	19.88373	0.7446162	2.733833	458.2055	10.08687	14.73455
TCGA-TQ-A8XE	954	1	0.08382581	5.054747	1.464911	13.41604	39.28275	0.09236598	70.32203	1.796649	2.435701	9.942269	17.30074	9.182807	4.699127	8.902471	28.28375	10.81723	9.615271	0.7296761	7.09285	42.62338	0.2751789	4.107489	40.43492	17.95527	34.41828
TCGA-TM-A84O	1011	1	0.3704067	4.941393	7.436952	11.95261	87.61887	1.191989	132.6947	3.228856	1.801871	23.31117	25.3047	12.34542	5.74667	33.51514	53.88363	21.75089	10.28625	2.340802	6.35526	60.525	0.6048578	3.952132	4.58238	18.19337	15.68179
TCGA-IK-7675	578	1	0.1443776	6.852788	27.21337	13.45448	22.26262	0.1590868	93.88815	0.5214239	0.5043158	28.6654	43.73383	4.50904	3.104903	27.66737	20.98212	9.368392	11.2877	1.574561	8.731936	239.338	0.08828577	3.232992	25.80159	10.80824	185.0748
TCGA-FG-7638	686	0	0.253075	5.358346	5.746287	9.428792	73.48745	0.7426924	90.12882	2.461673	1.757413	13.59381	39.95655	6.235523	1.749274	15.30991	18.00577	14.614	6.98144	0.9297902	3.946388	170.0048	0.2713884	3.592883	15.29408	26.18776	18.74766
