# Supplementary material for: An Immune-Related Signature for Predicting the Prognosis of Lower-Grade Gliomas
Source: Front Immunol. 2020 Dec 8;11:603341. doi: 10.3389/fimmu.2020.603341 (PMC7753319; doi:10.3389/fimmu.2020.603341)
Supplement: Supplementary file 2 [file DataSheet_2.zip › Supplementary Material 2.txt]

id	TMSB15A	MAVS	S100A16	FABP6	PLTP	IFIH1	F2R	CSRP1	APOBEC3C	SEMA5A	GDNF	NMB	BMPR1A	EGFR	BID	CDK4	riskScore	risk
TCGA-HT-7882	0.426757	10.60585	110.6354	0.3693256	1357.656	4.435665	22.23697	40.75127	14.12033	16.60019	0.358162	27.29118	2.764043	12.64643	7.874639	17.74945	1229.615138	high
TCGA-E1-5322	6.794878	13.94307	11.24472	0.2066199	153.4722	2.662009	35.79644	3.713038	5.934072	48.50483	4.383605	425.363	7.356393	25.16535	14.03284	38.35604	0.287420561	low
TCGA-HT-8105	5.876105	13.81111	20.142	2.854236	30.49342	1.298138	6.78822	22.85846	2.692354	8.575926	1.902674	5.673294	3.88492	28.13131	16.68767	21.81127	0.295015296	low
TCGA-QH-A6CS	0.2722465	10.17478	68.08324	0.7832675	107.6089	2.384195	34.64879	132.3247	8.11045	2.98559	0.05334211	31.97358	1.592379	55.61781	5.191898	14.35687	9.04624655	high
TCGA-DU-6393	16.7731	17.70327	24.67777	0.2850382	21.14789	1.194094	16.0419	10.84606	4.831601	15.30833	0.9720221	11.23022	3.925554	135.965	21.4092	29.03347	0.980308402	high
TCGA-HW-7493	0.9532007	8.827295	35.72992	0.6367508	115.7166	2.716437	11.82694	27.28818	3.525662	20.65514	0.2106253	51.2491	5.690256	22.19741	14.91628	14.43296	1.07872759	high
TCGA-DB-5280	0.9817198	15.02001	47.42316	0.1181721	167.3316	2.653026	19.47474	10.58357	2.646697	10.09599	1.194645	460.5266	5.855122	48.01578	15.78892	27.2239	0.181423332	low
TCGA-E1-5318	8.861631	12.97586	15.56037	0	39.83072	1.46417	51.90612	3.39677	2.274427	16.89985	1.920586	11.08273	4.531528	25.43976	11.49844	73.85564	0.923118287	high
TCGA-S9-A7R8	2.706637	13.65748	9.437246	1.492012	63.93231	1.627484	11.27848	12.94909	4.255723	6.503091	1.060029	113.0964	4.41902	72.46563	13.70869	25.5284	0.323913591	low
TCGA-S9-A7J3	5.847588	15.04577	38.09889	0.2858534	45.24178	3.736354	9.565029	25.93347	2.361486	20.93376	1.242906	47.5709	3.612797	23.57568	17.44896	18.67505	0.8622388	high
TCGA-HT-A5RA	2.619491	11.99017	163.1208	0.7459059	113.4335	5.488251	38.26078	21.38657	19.41734	16.96388	0.04966887	174.9306	3.736533	271.5152	12.42443	29.86688	9.840591106	high
TCGA-HT-8012	4.653745	12.96952	17.04728	0.3391934	79.61222	0.984986	12.49033	8.421195	2.807326	12.11109	1.663183	21.37649	4.088263	27.32012	16.82994	20.28665	0.33412092	low
TCGA-P5-A735	6.816533	13.18796	34.13673	0.4257961	119.5257	2.246773	8.898364	19.46182	3.101022	10.16082	0.769199	316.7539	4.734906	34.84858	23.87368	30.60613	0.194589046	low
TCGA-FG-A6J3	32.61808	10.56773	170.0722	0.3551041	91.88974	2.540782	9.019318	37.98152	7.472476	3.16442	0.2901997	205.7494	2.354961	3.647993	14.28111	113.679	4.029045067	high
TCGA-FG-8187	3.395961	10.97118	48.6749	0.9377492	117.7518	2.837448	6.346112	90.55962	2.057377	6.116566	0.2931399	73.85256	3.45438	23.14042	14.62599	15.7929	1.413250021	high
TCGA-DU-8163	4.707586	15.37053	45.35254	0.4426016	82.51933	3.240575	17.04436	14.37643	6.249753	15.50522	0.6564273	177.2745	4.333547	41.49071	19.85785	22.09257	0.658536366	high
TCGA-VV-A829	6.071301	13.55229	46.02766	0.1311151	65.39271	0.5982708	17.86674	13.16438	2.51836	71.70884	2.915387	22.79191	5.291587	73.38289	35.67438	25.30386	1.319400151	high
TCGA-TM-A84T	2.717298	14.13647	36.78231	0.1090293	67.05944	2.172159	8.963198	19.68391	2.784697	11.32158	1.069217	433.3613	3.818849	42.45679	19.26774	24.86392	0.128343071	low
TCGA-FG-A710	9.967857	10.8604	55.67975	0.88489	94.70315	4.142267	8.956199	26.0596	6.201908	11.75977	1.185817	170.5199	4.281967	16.11449	25.96964	23.08423	0.321177486	low
TCGA-DU-6399	6.931782	12.05487	60.04408	0.05403007	122.7563	3.454977	13.58823	6.133366	4.787126	11.57663	0.8867734	191.5806	4.60887	54.68451	20.62064	29.21216	0.419605303	low
TCGA-FG-8186	4.442781	10.81127	40.86947	0.353314	87.82556	4.657527	17.87443	32.73957	3.514223	12.99488	0.7122175	147.1352	6.194927	42.94517	30.71758	24.33273	0.240903279	low
TCGA-QH-A6CV	0.8584644	15.21121	133.4207	1.694851	382.3197	3.954729	27.17097	25.25685	8.158546	17.39179	0.1376195	279.8249	1.462773	895.6314	13.94751	105.9119	31.40728236	high
TCGA-S9-A7R4	2.860031	11.22205	35.2753	0.358105	74.31166	3.27723	15.84401	15.61411	3.653586	12.33067	0.8047935	222.6311	4.865512	25.63847	15.56331	15.47997	0.323746259	low
TCGA-HT-7601	6.821385	12.94571	72.7379	0.3930087	209.6091	4.145823	21.49326	29.99352	9.554618	10.86674	0.4702939	130.4157	6.648791	18.1569	12.79915	20.31927	2.118023379	high
TCGA-HW-7489	2.33739	8.191977	40.53028	2.09026	61.31845	1.563478	7.902637	40.49348	1.821496	6.72421	0.3563366	69.88469	2.869986	19.51338	17.46249	17.13906	0.479813653	low
TCGA-DH-A66D	3.018117	13.24695	44.98001	0.4620815	117.6046	1.870879	17.02318	9.135537	4.097673	7.428017	1.565567	428.6259	5.999763	33.52046	18.87616	23.73205	0.088985007	low
TCGA-QH-A6CU	1.678328	7.456608	61.82911	0.6647819	197.2995	1.923774	6.345526	62.09648	4.417042	2.827332	0.2328326	140.9162	3.921578	6.186901	20.58212	13.3155	0.59085575	low
TCGA-VW-A7QS	5.360818	10.78423	58.70468	0.03202819	82.71909	0.6216213	13.7442	5.540815	1.038518	3.294469	2.237896	40.38147	4.077589	32.00552	33.89317	31.94994	0.061712472	low
TCGA-HT-7874	2.791005	8.879353	38.71874	2.521907	39.23124	2.510083	6.438426	57.60672	0.9134875	10.47311	0.2853643	15.00966	2.739111	16.75889	14.48501	9.332625	0.959614434	high
TCGA-HT-7470	10.3231	10.70169	37.85113	1.951371	75.05934	2.498702	11.33425	41.25739	2.260942	16.23756	0.4513324	138.8014	5.026335	18.28977	14.87993	14.47941	0.948986568	high
TCGA-DU-5874	14.55132	13.36446	35.67607	1.157199	24.36778	0.7389977	8.138999	4.167872	3.34594	6.671519	3.32817	8.837431	5.332004	44.81601	25.46177	36.52994	0.076457425	low
TCGA-FG-A4MY	3.757987	12.08908	29.01775	0.1542928	101.0482	1.97657	31.32417	56.44529	2.1244	12.3324	1.71625	96.35901	4.47411	9.491845	8.56377	21.15516	0.947040206	high
TCGA-DU-7302	5.267521	13.73858	22.82074	1.297621	43.63731	1.464027	14.00473	15.33983	1.459095	10.14695	0.7108927	14.84485	4.133593	31.14894	15.56332	15.70717	0.567880347	low
TCGA-QH-A6CZ	5.716252	9.509335	38.80129	2.199503	110.2839	1.775252	11.4451	9.377913	1.629999	19.39783	1.158675	44.79724	3.151888	42.0091	49.84898	22.50937	0.109737198	low
TCGA-VW-A8FI	0.1472052	8.883399	100.0798	0.6280566	140.6182	8.718447	13.06324	34.59321	7.568035	7.560376	0.112092	25.70222	1.997183	217.8923	14.26009	255.7891	5.490717247	high
TCGA-TQ-A7RG	5.379718	13.19054	38.93019	0.2302472	118.9564	2.116007	10.09039	23.87299	2.623332	11.10514	0.7265208	148.6455	5.673933	22.44082	27.60352	19.80308	0.249881332	low
TCGA-HT-8104	0.2023015	14.29795	100.9059	0.6071652	104.7586	5.931125	32.70829	67.78136	9.348261	18.80755	0.0616184	73.78997	2.963049	1030.915	14.47168	24.70144	23.15672709	high
TCGA-P5-A72W	1.933423	10.6977	50.21337	0.216723	236.2653	2.525628	10.09745	5.688486	2.387184	8.277129	0.4624574	690.6039	3.567841	18.03936	18.53031	23.86888	0.109081734	low
TCGA-S9-A6WE	11.72809	9.248334	32.71081	0.766871	64.82544	1.287964	12.42092	21.23982	1.71052	18.81645	1.33233	32.89892	3.581378	11.92388	19.14484	23.56824	0.581144428	low
TCGA-TQ-A7RN	7.894179	14.17976	55.48834	0.2360079	100.6639	1.721109	21.4283	16.03085	1.277569	7.903997	1.136926	133.6076	5.232329	84.74578	27.73343	27.98157	0.251000809	low
TCGA-E1-A7Z6	0.2857825	14.36235	39.93479	0.3531771	154.9293	3.130101	16.28774	49.49995	2.389701	5.715697	0.1878353	25.34167	4.302951	20.20442	10.17112	13.16814	1.850281589	high
TCGA-E1-A7YL	23.72608	15.62728	102.2	1.935979	415.4947	3.577992	17.53786	35.32664	11.91028	6.749977	0.2197401	216.8554	1.71169	56.53284	10.27918	129.4181	26.39025454	high
TCGA-DU-A7TA	1.754208	13.10958	9.776041	0.1665049	168.1914	3.047569	13.54203	4.673421	7.434722	10.09993	4.181943	172.0601	5.88942	42.80725	16.38202	31.39652	0.073113205	low
TCGA-E1-A7YK	3.557476	11.74075	57.09831	0.2108593	245.2747	3.182608	5.178374	79.44372	8.006733	5.663627	0.5661923	69.50824	3.838091	6.273502	10.13007	12.00306	2.995081746	high
TCGA-TQ-A7RP	0.2436681	12.05814	172.8626	0.7951945	89.16816	2.349136	9.191651	220.0888	12.51925	3.912318	0.05326659	98.91228	1.395836	26.03477	8.853133	10.91101	23.0242089	high
TCGA-HT-7681	5.407741	7.854918	76.34396	3.471699	103.5296	3.318835	10.23371	57.64821	2.404965	7.773727	0.349719	65.18034	4.339127	13.38568	27.04036	20.94752	0.586502657	low
TCGA-TQ-A7RW	2.726017	16.37423	41.13855	5.038921	103.9662	3.034799	25.67105	15.0559	5.725895	11.02108	1.484696	158.9598	4.577264	43.88849	11.03308	22.28507	0.872730301	high
TCGA-QH-A6XC	3.472471	11.85463	107.4348	3.608068	128.495	4.182029	24.55206	39.74539	4.035801	9.029655	0.08263042	64.16822	1.833777	143.7645	15.56119	15.47422	3.803022403	high
TCGA-S9-A6U2	6.027687	13.00249	45.56631	0.1549757	119.4644	2.979083	9.48937	14.75582	2.951761	17.80008	0.4268571	60.64048	4.476269	31.39291	18.10499	17.82912	1.061173484	high
TCGA-DB-A4XD	2.776306	15.1528	41.18298	0.1153287	78.5327	1.714597	25.86794	8.328903	2.437454	14.78514	0.937258	178.2895	5.814027	61.28833	17.22568	21.71696	0.42730034	low
TCGA-FG-A87N	42.0519	7.353491	62.58837	0.1888057	24.86574	1.390203	31.5038	11.56724	2.86884	71.64147	1.700937	9.569236	6.192083	4.954857	10.23573	35.96433	28.21426734	high
TCGA-CS-4944	0.980819	8.016556	60.89604	0.4184701	150.9374	1.750875	4.564722	34.36792	2.753724	6.655017	0.2279893	59.24802	2.868421	21.83769	14.35223	18.88018	0.858988613	high
TCGA-WY-A858	5.913739	8.927601	48.22861	0.122111	135.462	2.385696	6.426355	34.75598	5.363352	4.70775	0.7207208	184.1386	2.721377	9.444012	19.35765	19.36739	0.383172262	low
TCGA-HT-7604	5.665914	12.86329	33.583	0.05603903	75.32447	2.304927	38.97162	3.94487	4.183896	1.836044	0.9197457	146.2875	6.815787	54.15991	22.83984	28.67171	0.191512825	low
TCGA-S9-A6UA	10.91228	11.99114	128.2103	0.08358018	179.9299	3.469943	13.80191	19.00865	26.55435	48.97608	1.703799	33.76181	4.256321	0.7381056	5.930019	31.46176	35.95124338	high
TCGA-S9-A6TU	1.186116	14.57768	23.07885	0.2213219	134.3972	2.170748	8.02713	16.93783	3.487986	7.360254	1.099131	216.8023	3.04579	26.77358	12.3688	22.48784	0.386925164	low
TCGA-HT-7611	1.490517	16.64769	98.49901	0.1378381	194.8444	4.107082	38.6168	5.640362	4.699747	6.424157	1.133274	280.3124	7.913041	31.06328	15.40922	24.14849	0.55159587	low
TCGA-S9-A7R1	1.488534	10.38905	67.25708	0.7397203	46.62844	0.6305232	13.35231	24.48591	0.6512998	4.564727	1.055254	18.86755	3.448686	59.54295	18.55616	17.18722	0.319549835	low
TCGA-FG-A4MX	0.6082745	9.821293	21.91232	0.3905042	97.62652	1.288285	7.191962	14.37622	1.532362	2.670969	1.400624	150.7373	3.251051	5.088125	21.29943	3.39571	0.097391077	low
TCGA-E1-5304	38.3006	19.88149	8.41299	0.01540632	25.97138	1.271307	8.944424	6.173469	3.659137	11.07523	0.1762659	20.16141	4.726343	51.24887	9.309324	59.47649	3.808043454	high
TCGA-HT-A617	0.2822161	16.71339	113.0687	0.7196833	189.6746	3.685907	10.45462	103.7599	8.346472	14.94191	0.1206447	161.1824	2.055327	61.98493	8.609304	16.95736	12.21805142	high
TCGA-S9-A7IS	72.56672	10.06442	19.39247	0.08116182	10.80675	1.669123	16.41145	16.07196	2.201449	39.15197	3.34585	19.01156	4.845589	1.386119	10.45089	46.02346	5.727763885	high
TCGA-HT-7695	5.541855	10.55839	49.85597	1.364009	62.22044	2.135488	7.962343	26.4241	1.5208	17.85466	0.6230036	67.59603	4.804481	33.49098	22.08437	18.83721	0.529452084	low
TCGA-E1-5311	5.240695	15.97032	23.72409	0.7320204	43.88416	1.397456	32.79445	20.74004	0.9368437	13.57579	1.48739	15.69052	3.42078	60.55304	26.6455	21.59633	0.408433306	low
TCGA-W9-A837	4.395405	12.11586	48.46133	1.709815	88.94177	2.299118	16.47078	31.23311	1.297818	11.89622	0.4498438	47.60267	4.222668	41.20651	22.8987	16.03859	0.664027772	high
TCGA-DU-5871	0.8825529	19.33326	26.54993	0.2947786	97.37262	1.944966	18.09121	8.079315	4.145669	17.8222	0.7724103	49.32123	4.431421	34.23394	14.48327	19.7483	1.209831073	high
TCGA-S9-A6U9	0.4519126	11.47767	50.92228	0.6316197	193.0411	2.721812	16.63524	14.51344	5.897626	3.475418	0.2761989	60.4657	3.588486	17.0233	12.63289	11.12115	1.11524548	high
TCGA-S9-A6TV	2.825465	13.77807	75.52845	0.01213688	187.8584	11.71557	33.91114	2.376918	5.253881	6.789805	2.234981	63.60061	11.32673	8.844157	14.46097	15.7327	0.424697341	low
TCGA-DB-A64X	2.332669	10.83775	88.72023	1.354197	112.902	3.524114	22.79314	29.34657	1.662764	1.249489	0.6670416	469.7417	4.533378	16.30508	26.94019	23.31738	0.097724714	low
TCGA-P5-A5EW	1.829019	16.57364	64.58239	0.08154211	110.9546	2.423184	16.38253	17.43574	3.01788	16.24312	2.416746	207.5128	6.237989	39.00296	17.86008	18.58153	0.244340246	low
TCGA-QH-A65Z	4.634959	11.21115	45.00247	1.186691	92.28355	2.071671	7.362325	13.57918	2.62645	21.4789	1.264108	90.61593	5.085171	15.75707	24.66936	25.00927	0.348437679	low
TCGA-S9-A6WI	2.356896	4.162524	24.16369	4.873606	28.55083	1.164523	1.344199	60.39374	0.7779028	2.129249	0.2495768	10.08702	1.187804	7.343562	13.09599	7.055189	0.544322138	low
TCGA-S9-A6TS	5.108882	11.2437	27.28839	0.941601	102.6957	1.923698	12.42805	11.01566	2.674793	12.35538	1.034999	112.5863	3.453002	12.4931	15.91129	22.65781	0.459215572	low
TCGA-HT-7608	1.073791	11.90273	64.17983	0.3159566	150.6757	2.712817	7.13477	40.96337	3.126988	5.127001	0.1962377	52.7118	3.167514	23.70254	9.327517	12.61667	1.593438997	high
TCGA-P5-A77W	1.262897	12.22525	13.95645	0.1857999	23.43215	1.454936	14.54137	7.711876	1.363723	1.387614	1.94667	6.348467	3.314068	5.773459	19.843	33.96566	0.107415253	low
TCGA-HW-8322	9.178428	14.29212	28.90655	0.2664365	58.4015	1.161252	16.71105	7.661901	3.051497	25.69304	1.771599	43.87699	4.829682	35.15147	21.74146	32.31878	0.542950133	low
TCGA-HT-7605	3.825014	9.817836	66.579	1.639059	83.04707	2.75	6.397088	46.0072	1.724165	8.845647	0.4464931	90.96273	4.298295	22.49616	22.81199	14.69843	0.469010353	low
TCGA-HT-A61C	77.06839	8.475193	100.7597	1.195738	85.74252	3.857463	11.33967	35.12379	9.245161	20.62266	1.95896	55.54925	3.639391	1.451989	15.4587	49.44155	14.36853472	high
TCGA-TM-A7CA	3.593493	14.9021	32.54053	0.4191352	82.72604	1.660266	15.87121	15.68315	1.558148	16.6655	1.349351	392.8982	4.005746	33.22046	15.11324	23.14206	0.229737863	low
TCGA-CS-5396	5.613618	17.80006	24.87462	0.07892433	39.30998	1.350658	31.56729	23.53618	2.505573	115.9211	1.624758	13.04694	2.2424	14.64589	12.45982	21.61647	159.0865275	high
TCGA-HT-8013	3.840521	13.39106	19.87374	0.6780302	269.7075	3.495669	13.54415	13.34898	11.9858	7.872481	0.9303455	104.0519	4.756411	27.78838	14.14195	23.10401	1.260533487	high
TCGA-QH-A65V	3.58464	8.254002	65.17994	1.215654	139.825	3.010156	5.905987	57.18378	2.732215	5.375593	0.4090727	146.0915	5.000787	5.848907	25.45211	20.6712	0.349807648	low
TCGA-HT-7684	2.889646	6.905166	149.2318	0.07160091	99.06261	1.288437	4.140526	43.01259	4.30322	1.70862	0.6875397	147.4209	2.494435	12.91531	20.23132	14.56143	0.447007597	low
TCGA-FN-7833	0.723366	12.47913	44.87064	0.02935808	228.3634	22.40704	23.92349	38.61249	12.04779	12.62306	0.8117341	79.51363	6.763869	36.54837	10.61463	20.22538	5.063553835	high
TCGA-DB-5277	21.84671	9.83006	19.66739	0.4474429	54.28918	2.917747	17.86889	25.85441	1.965256	20.53099	2.263037	26.5338	2.51548	19.29899	10.83975	46.02143	1.228269894	high
TCGA-E1-5305	2.533335	10.64967	44.46305	0.5501899	62.22013	1.99835	48.92352	34.1596	2.573179	6.586821	0.5124799	55.62902	6.146703	60.10178	21.95979	53.61622	0.571095127	low
TCGA-DB-A4XE	9.80838	11.79816	34.8971	0.5524465	69.3583	1.841309	10.91797	31.98669	3.005852	13.67251	1.209117	162.7689	4.526553	37.82131	19.86987	26.59067	0.371467364	low
TCGA-S9-A7IQ	1.468153	5.405864	28.07454	3.023967	43.29628	0.9961009	3.414043	33.27532	0.9733063	4.300351	0.1248111	15.81913	1.943605	7.334905	14.53163	8.402833	0.439596375	low
TCGA-VM-A8C8	0.5557303	12.61062	26.65958	0.2248404	144.2607	1.455486	18.80087	6.230523	3.959739	10.70521	0.7572525	440.4817	4.980446	22.45767	22.56674	19.51141	0.113934641	low
TCGA-S9-A7IZ	0.9154838	10.98283	54.88703	1.632579	188.888	2.446749	23.91995	25.70537	3.493141	19.96305	0.5292262	515.4671	3.788935	13.35548	15.24618	15.75204	0.517498516	low
TCGA-CS-5397	2.559837	18.54908	64.39111	0.4793198	199.1001	2.006683	16.16035	50.11049	12.95968	19.24308	0.04476706	10.622	2.583365	19.35133	7.622616	17.96863	15.34617098	high
TCGA-DU-7010	49.32979	11.22267	25.93991	0.2678942	47.99984	5.287091	23.8372	34.21248	2.097436	7.586748	1.356701	135.8877	4.240982	14.98001	14.27924	988.0038	13.7664735	high
TCGA-HT-7694	6.794155	8.867767	27.34259	2.180879	32.97404	1.70192	4.701089	60.05635	1.297626	5.96196	0.2333922	13.94235	2.152165	16.39746	17.01022	9.52507	0.73346751	high
TCGA-DU-6392	10.4947	10.1889	19.91712	0.4435803	38.82134	1.298187	11.64044	20.10895	4.012153	21.78656	3.659128	23.66727	2.306365	7.194154	9.162598	41.69417	0.397416521	low
TCGA-TM-A84G	4.595551	17.31954	21.69998	0.6266355	45.47536	2.869899	8.039548	8.451457	1.151145	38.89108	3.566744	23.73999	4.622981	26.89143	14.67459	31.05831	0.563107333	low
TCGA-CS-4941	0.7399324	10.33429	91.89336	1.121591	183.2587	13.16794	7.010988	49.85712	13.08639	15.80105	0.07548403	27.17166	2.144339	486.131	10.00801	952.6438	125.3683761	high
TCGA-DU-6407	54.72738	13.59256	50.11654	0.0730304	23.84734	3.322948	28.38458	17.71056	3.96681	8.78159	1.518581	30.44296	6.21841	8.355791	11.87987	58.70643	3.064852232	high
TCGA-P5-A5F0	5.11214	8.776108	52.20764	1.779378	62.41899	1.461857	10.89158	15.62638	1.113848	8.151278	1.329224	12.95359	2.808159	40.68201	24.84406	20.97509	0.241622155	low
TCGA-FG-A70Z	20.2133	9.355488	161.7336	1.280624	175.2112	3.65521	19.30952	39.16491	10.02323	19.20651	0.1906101	46.83928	1.827595	189.5012	14.8663	70.66718	20.18792461	high
TCGA-HT-8564	6.22973	13.69646	68.13735	3.56347	64.67048	7.400033	9.277793	31.09825	4.706519	14.41104	0.4314303	10.42206	3.086327	67.61408	9.859283	20.43701	3.502448455	high
TCGA-DU-6406	13.52587	18.41237	162.4926	0.1400926	164.1413	8.309231	69.13412	22.98076	10.74739	21.08153	0.05550891	34.87058	2.968785	182.6411	10.53309	33.30331	71.22459155	high
TCGA-DB-A4XC	4.242133	12.2713	34.68256	0.494088	104.7814	4.077811	11.69533	27.58217	4.178422	16.71485	0.4108646	127.8304	4.953415	42.71718	18.30733	19.55854	0.813377759	high
TCGA-CS-6666	2.847664	14.15254	61.92538	0.3109761	104.1182	3.974881	26.42068	3.43219	2.768843	8.380049	1.708367	341.9058	5.498328	20.26495	15.80378	41.96522	0.183141575	low
TCGA-HT-8019	0.402568	3.992234	24.88001	4.208572	39.64312	0.995908	0.6582599	54.88423	0.7886066	2.499477	0.0759238	3.856881	1.48646	4.038697	11.9597	4.295934	0.55572144	low
TCGA-E1-A7YH	1.672272	14.36443	42.90572	0.2982157	72.80569	1.667387	24.92013	44.49723	2.192616	10.47223	0.4386765	67.65844	5.148789	47.46998	16.76278	11.57077	0.86969225	high
TCGA-CS-4938	0.7077729	13.14041	56.49356	0.186714	250.2186	2.01961	31.14185	31.02519	3.707879	5.557032	0.1330248	350.0656	3.960243	20.21752	16.64664	18.16403	0.77998362	high
TCGA-HT-8114	2.731478	13.60287	47.1419	1.726511	127.8597	4.551984	23.80237	3.989471	5.666564	37.96328	0.4355634	177.9058	5.651426	53.36314	13.92563	21.51519	3.067080306	high
TCGA-CS-6667	1.591771	14.88885	32.84515	0.3958049	76.82845	1.641541	13.23079	17.24749	2.692147	18.96263	0.693645	77.23695	3.499988	33.83425	14.98418	20.61204	0.950529797	high
TCGA-DU-A6S8	4.921922	11.99252	52.29734	1.061447	31.44049	0.901836	3.630957	24.25944	3.054219	16.33464	2.131846	12.76546	2.566022	19.56937	18.81684	31.47113	0.364539821	low
TCGA-FG-A6IZ	10.79553	13.13058	104.5242	2.435615	82.07987	1.024554	3.525304	18.36526	3.742797	13.08648	0.927946	482.3704	2.452018	14.88638	27.56672	41.19688	0.183466057	low
TCGA-S9-A6WD	5.560798	11.33389	43.98355	0.7672281	83.01569	1.545632	6.230585	20.07146	2.283048	4.058834	1.279587	66.44669	3.831223	31.67997	20.61958	23.41481	0.233389602	low
TCGA-P5-A731	2.943657	9.232903	75.80124	4.747804	125.5349	2.544092	18.6796	30.93883	2.96156	7.286355	0.3495515	37.92543	4.189339	13.34774	18.47305	18.58202	1.024445902	high
TCGA-TM-A7C3	0.1717443	13.76571	71.1794	0.3032084	148.9196	4.226346	22.15847	22.7449	4.613114	10.05254	0.03212084	49.61344	3.895605	264.0693	12.85114	370.8276	6.078737945	high
TCGA-S9-A6TZ	1.900599	18.48997	38.6683	0.1361627	71.8197	5.157937	5.20107	37.53867	3.844627	5.783544	0.5404811	20.24923	5.539895	78.83706	12.28347	19.7688	1.053365994	high
TCGA-HT-7688	1.474245	8.451642	16.95907	1.83789	27.97142	1.173817	6.676481	32.68843	1.240113	5.816141	0.5224239	42.50213	2.962808	26.22971	12.04731	15.82517	0.402549579	low
TCGA-E1-A7YJ	0.6156381	20.60414	120.1311	0.04025507	241.4824	11.58315	15.76494	60.72142	5.038197	11.39822	0.0840712	162.8377	3.171915	738.6755	11.59654	18.53766	22.5718659	high
TCGA-DU-8162	1.787591	8.23588	42.12998	1.975662	49.35916	2.011723	1.931805	56.25536	2.83503	9.211332	0.1293045	6.955061	2.242568	97.31575	6.804792	7.975539	1.686190851	high
TCGA-QH-A65R	5.358475	9.330454	31.12003	0.3555302	55.14713	0.9179249	9.527485	7.761822	0.7470445	6.946096	1.612752	37.97527	3.867844	30.17191	31.31561	31.38537	0.081688632	low
TCGA-E1-A7YW	2.30097	20.05188	49.41151	0.2538925	112.2808	1.710006	16.64935	5.316004	2.60084	12.57661	0.4841367	90.39428	4.665364	32.78407	20.94729	18.93089	0.755315062	high
TCGA-DU-A6S2	3.13669	12.66735	36.4609	2.827061	35.2632	1.641587	4.81784	32.87022	0.8105508	11.83793	1.214063	17.53878	2.392368	19.28238	9.800433	13.25298	0.79060327	high
TCGA-FG-7637	11.51614	12.79124	22.34654	0.06986713	62.58947	0.9842378	28.9499	13.29202	1.927797	3.244408	2.401886	33.7715	4.134993	140.8414	32.27039	31.36468	0.104308374	low
TCGA-DU-A5TP	4.808621	10.15827	89.63541	0.2176781	75.385	2.67199	37.85185	8.453688	5.050164	4.410767	3.63196	130.5521	5.873478	8.907925	15.73398	37.93729	0.119319028	low
TCGA-TM-A84J	71.24623	11.76468	13.37342	2.039916	16.0944	1.507636	25.04335	6.540159	3.219956	24.52163	3.919597	15.53739	3.237936	1.053403	14.51041	35.31418	2.351496842	high
TCGA-HT-A74K	14.31302	14.11776	78.87974	0.3644585	98.79957	0.9316981	9.506158	47.91326	2.458866	2.39833	1.356847	129.0492	1.879656	7.291795	22.22716	25.8076	0.529450697	low
TCGA-E1-5319	1.743884	12.509	33.11472	0.410502	91.19497	3.60008	9.979909	31.66164	3.743396	23.74826	1.169852	91.83535	3.326134	18.10136	23.48282	20.98835	0.636958015	low
TCGA-TQ-A7RK	7.345167	12.69349	35.8786	0.2721601	106.0161	2.234714	18.31873	16.79458	3.623832	7.799356	1.526383	276.7529	5.792258	25.01579	15.81834	34.95232	0.205577274	low
TCGA-DU-6394	2.894397	16.45543	242.11	0.3271273	39.79369	1.638377	23.27658	1.183475	4.48235	64.81855	1.843699	33.5193	7.748674	28.08494	21.34324	30.1398	9.141696942	high
TCGA-DU-A5TW	2.612245	11.51385	24.7406	0.05693611	79.31448	1.722217	15.25087	5.322615	3.46498	5.164416	1.344188	191.5364	3.173667	41.40759	18.90125	35.42403	0.158668143	low
TCGA-FG-7636	2.73576	12.30216	43.22235	0.8131121	92.52314	1.663834	15.27003	10.6993	4.1244	13.15362	0.677785	189.8296	4.783968	17.75795	22.76534	32.97681	0.296944986	low
TCGA-P5-A781	3.945512	10.33813	92.84153	0.8238951	111.5367	3.01521	11.91316	28.66108	2.184218	8.595069	0.6488233	141.745	4.732138	27.84935	23.92731	18.03105	0.398648329	low
TCGA-HT-7476	6.054216	6.415978	81.92684	0.7508451	56.17219	1.426816	9.643214	34.75054	1.982484	4.908612	0.2887571	94.73941	3.090984	14.94077	17.32195	20.99383	0.489466154	low
TCGA-HT-7692	9.129509	9.492947	49.98723	0.2727211	110.8755	1.286475	15.67719	3.593512	1.779868	22.6795	1.675272	115.0359	4.14973	54.42603	37.87092	14.59476	0.157213568	low
TCGA-DH-5140	63.29404	12.02193	55.46452	7.73487	46.22408	4.023864	15.58635	12.63263	4.714048	5.947833	0.549043	7.378581	2.939549	15.11897	16.39917	33.78637	7.962895751	high
TCGA-TM-A84H	2.716878	17.37857	11.49305	0.3520404	101.3552	1.923083	21.04221	16.65861	2.272085	3.373296	1.314611	49.73501	4.002461	50.1667	11.07158	17.51051	0.556937272	low
TCGA-DU-8168	12.98729	14.41496	8.497078	1.13528	20.54691	0.8859523	24.16346	7.37911	0.9211271	13.09699	3.343868	2.678397	4.676936	78.19379	22.83596	28.20464	0.13765571	low
TCGA-HT-7477	46.27425	10.99251	32.45521	0.1489888	80.89127	4.102368	25.32106	17.61271	1.969317	33.33923	1.262668	218.2022	5.921552	19.49966	14.74879	52.10839	3.738752658	high
TCGA-FG-A60J	2.476754	11.28103	105.1988	0.7209337	121.1517	2.47776	7.017135	47.04432	3.735298	7.274784	0.4226616	260.8607	4.414554	42.1606	24.75451	20.85709	0.376011792	low
TCGA-R8-A6MO	7.320161	12.5564	58.48955	0.3172903	73.21001	1.985792	8.049179	46.33577	2.424603	4.445692	1.249947	48.63283	3.374901	25.17877	23.3808	21.17724	0.364261769	low
TCGA-S9-A6U1	9.665662	13.85666	59.77464	0.2396682	85.56954	2.098875	11.16536	15.06715	2.983113	12.46238	0.7529834	380.8275	6.096822	43.2577	20.95755	25.86026	0.206902405	low
TCGA-CS-6188	2.753554	19.85956	124.6469	0.08838729	275.8388	8.789421	30.27949	73.79516	13.33193	20.55757	0.04414193	93.60456	3.483766	195.9094	10.28597	19.07402	54.1694285	high
TCGA-HT-7879	1.941792	14.46671	70.22073	0.2285443	124.7389	2.833882	14.02059	16.07625	3.587285	20.51246	1.904342	646.0926	5.280012	25.77225	22.8393	21.45256	0.077724816	low
TCGA-E1-A7YN	0.1750521	8.25551	81.95658	0.6799059	156.2095	40.43278	8.918098	82.19657	18.57807	2.265982	0.1683744	20.06333	2.024548	35.5393	8.371631	11.08265	24.04602611	high
TCGA-DU-8164	14.49043	12.72547	49.48575	0.7173699	52.48879	2.123715	26.89633	9.801466	1.242616	26.86817	1.525517	76.0773	5.115722	38.61684	26.29388	28.8364	0.628775552	low
TCGA-HT-7856	4.88292	9.423132	35.59053	2.408527	48.21272	1.670487	4.324764	59.19961	0.9702382	7.635255	0.5781496	9.410994	2.017074	17.86656	14.24095	10.23827	0.863806068	high
TCGA-S9-A7R3	0.8846447	13.00628	40.72704	0.3160803	140.8745	3.121104	7.638111	11.40421	4.339192	6.197287	0.4355791	118.1639	4.379879	26.27588	12.12567	16.20433	0.633904648	low
TCGA-HT-7873	6.166356	16.66456	80.07241	0.1196316	98.73448	2.145901	51.00627	11.54054	4.266154	8.661554	0.1629432	353.881	7.337113	36.42528	24.77805	24.79094	0.401426629	low
TCGA-S9-A6WO	1.597835	15.62134	37.75745	0.2306412	92.04887	1.860803	15.19132	9.462992	4.514257	6.048393	0.5364591	117.2798	4.228418	30.73391	18.8351	22.51561	0.4166186	low
TCGA-HT-A74L	10.86065	12.87583	44.47746	0.08022633	86.35182	2.333899	17.54672	7.542115	3.650725	5.935051	0.55	179.4266	5.093892	109.7267	29.02392	18.45758	0.218735534	low
TCGA-S9-A7QW	4.01605	12.05173	29.28002	0.5643933	92.70326	1.369258	13.92048	10.5554	1.07093	15.58446	0.6293949	205.5592	3.713798	29.52357	24.47784	28.64971	0.269689545	low
TCGA-DU-7006	0.08288968	17.01188	188.3552	0.07316937	109.8607	4.087918	37.2711	27.21896	35.95057	38.56209	0.4351805	33.34819	2.091742	3.925189	7.174054	27.24266	105.9763652	high
TCGA-EZ-7264	3.373407	14.57325	26.96993	0.1751656	41.20114	1.011658	5.736676	10.04116	1.876372	16.28063	1.390141	14.49726	3.745212	53.25342	19.27641	30.11622	0.379297701	low
TCGA-RY-A845	2.159813	12.47415	77.01011	0.6579419	112.9888	2.875299	16.48091	26.87419	2.55092	23.44146	0.7698689	449.6321	4.267119	29.13862	19.93848	20.21857	0.398803919	low
TCGA-DU-7007	3.078433	13.29135	22.1906	0.01294015	189.0705	4.208006	32.35475	21.54244	9.289687	1.459292	0.6274504	30.09519	10.2453	7.833901	6.040518	23.19733	1.086553127	high
TCGA-DU-7301	5.320843	13.1945	74.33466	0.1931169	144.633	3.49281	18.0268	12.40713	7.01964	12.02795	1.018314	163.7993	7.615429	26.65064	12.06569	28.84861	0.761142669	high
TCGA-DU-6395	2.957736	12.08451	67.27008	0.4676217	181.5919	2.404203	18.31403	9.40333	5.0435	15.42599	1.206609	444.9532	3.878434	22.00946	22.8735	29.22296	0.225337157	low
TCGA-S9-A7IY	1.637765	13.09229	58.65232	0.3043594	110.0204	3.325234	2.899524	77.24549	3.575989	5.840957	0.5204905	67.42306	4.028208	17.89458	17.20728	16.61904	0.968746723	high
TCGA-HW-7495	2.945004	10.9792	58.9564	1.249081	84.96279	1.830257	9.449115	64.5377	1.218918	6.814734	0.5018832	86.94061	3.730815	19.32114	19.0162	16.2982	0.651893711	high
TCGA-DU-6410	8.5254	14.571	5.327081	0.4499026	13.56478	0.2803762	28.16741	3.551288	1.548636	9.966025	2.198601	1.832266	3.594339	186.8636	17.86455	38.05023	0.297793184	low
TCGA-HW-A5KL	1.853394	11.88138	37.41585	0.1580725	69.4132	1.666045	10.76103	11.99418	2.657436	16.84517	0.5813132	240.2935	4.405548	30.03907	17.68369	18.10343	0.317180099	low
TCGA-E1-5302	4.173929	9.509703	81.45326	0.4141448	139.9897	3.19389	15.77255	36.24885	5.350243	6.92839	1.124274	167.0587	4.463019	37.21399	15.37414	20.75241	0.591388392	low
TCGA-P5-A733	0.5257203	11.81988	39.80145	0.6806362	66.64529	1.690043	16.71725	58.78014	2.236364	8.525909	0.3792495	91.28051	3.575824	15.06907	21.5334	15.84044	0.545983591	low
TCGA-FG-A70Y	2.623134	12.91514	105.2613	0.4833755	145.3069	1.19049	15.9493	34.91204	3.110871	13.53483	0.8452712	287.0608	3.914386	20.44795	24.01217	20.24111	0.461560043	low
TCGA-HT-7602	2.444064	11.04972	73.12007	0.5306358	89.84275	2.588182	3.897653	72.76903	2.451398	4.159961	0.2967069	120.841	4.447015	7.303799	20.4439	12.19066	0.546101255	low
TCGA-DU-A76L	12.79727	15.55921	98.76305	0.3329512	135.6636	4.071677	22.40382	33.48123	11.33627	14.37254	0.6910371	20.94698	2.287381	3.17527	7.147891	23.75616	9.621918169	high
TCGA-FG-6690	1.975618	12.36381	50.22967	0.2985125	116.377	1.837667	26.58615	6.070534	5.243632	7.694882	0.440825	140.809	4.193641	55.03559	21.20827	17.32955	0.461947668	low
TCGA-WY-A859	9.606165	7.478209	58.25475	4.746481	58.04656	1.155043	10.15669	24.24322	0.7655059	7.157369	2.273611	160.2355	3.200875	11.48658	20.80423	10.43444	0.136612138	low
TCGA-DU-A7T8	2.948248	13.34134	39.78834	0.1577281	127.6124	2.805095	9.080025	9.720217	3.914982	9.453855	0.7499592	125.538	4.494387	31.46096	26.39847	25.63635	0.270771581	low
TCGA-DU-A76K	0.02050204	11.06355	141.3059	1.592607	183.77	3.467553	42.86049	78.86661	3.358974	6.793825	0.01971996	108.7372	2.561528	25.28249	19.57175	11.31757	4.366142185	high
TCGA-DU-8165	6.996649	22.8892	79.55091	1.015993	198.4702	10.89159	24.86553	18.09336	8.371208	3.08033	0.242776	14.0686	2.516747	7.919031	5.581236	32.82423	12.52336874	high
TCGA-S9-A6WQ	1.530636	11.21859	51.60404	1.390648	110.0846	2.262749	12.16949	54.05496	3.557485	7.038775	0.6887707	155.1652	3.751762	28.26798	16.93401	13.08168	0.584962209	low
TCGA-HW-A5KK	1.720124	11.62811	66.01342	0.5892333	292.7667	3.052754	8.13574	80.06236	12.85588	10.60676	0.2057845	19.27271	2.215322	79.61957	5.755316	12.18498	13.59977941	high
TCGA-HT-8011	32.72706	11.58275	65.97158	0.3148316	105.3248	5.672338	23.20231	18.80392	5.965062	11.0164	0.2274576	30.30741	1.674671	249.4069	9.772804	47.25145	11.14520899	high
TCGA-HT-8109	2.934884	9.892289	29.57563	0.8842978	60.28181	2.042363	13.50812	30.61694	1.649409	21.42517	0.5608219	108.0814	4.1652	30.52464	17.84848	13.81893	0.664489331	high
TCGA-S9-A6TY	4.782566	10.54608	39.64785	0.7263181	34.42929	0.8557657	15.65523	18.943	1.156297	6.760201	1.516888	11.75363	4.085459	42.78213	22.62858	23.96798	0.192505754	low
TCGA-QH-A6CX	0.1528393	10.32629	88.56907	0.2698323	209.1673	3.038187	6.040685	88.82123	16.90425	6.698674	0.0196012	96.33571	2.414619	147.0317	8.628029	17.73997	7.446200955	high
TCGA-S9-A6WM	1.655301	13.55089	116.8718	0.2964728	167.5028	5.726894	12.70066	34.04549	12.27231	13.19386	0.01730606	151.3948	1.742397	1124.808	11.06626	22.69661	17.769549	high
TCGA-WY-A85A	4.011144	12.57648	78.58809	0.9442039	124.5304	3.12375	11.0413	32.97197	1.941581	13.45025	1.761321	220.2689	4.738532	17.1677	19.82978	24.77486	0.325861941	low
TCGA-CS-4943	55.85178	12.90458	26.34378	0.1082523	69.95769	1.617509	21.2592	7.698277	4.141687	25.10973	1.983122	65.29917	4.450684	62.25303	10.15683	51.41354	5.341102128	high
TCGA-S9-A6U8	3.474328	11.57337	38.68727	0.548886	121.853	2.462205	8.579469	30.49002	4.472097	7.633091	0.6504164	227.539	5.392153	23.44437	15.50914	17.54564	0.353871369	low
TCGA-TQ-A7RH	4.047245	13.62467	29.94579	0.452232	111.4807	2.080946	9.657967	21.6467	4.694868	12.44087	1.687726	218.3882	4.133337	44.12711	17.45188	22.9136	0.274953737	low
TCGA-HT-7603	2.485114	4.677702	31.22745	3.494373	25.87844	1.247623	6.380053	32.62738	0.871375	4.571568	0.1480727	14.56346	2.680072	13.79772	17.98878	11.99749	0.339858383	low
TCGA-FG-A60K	4.353898	12.7215	52.80627	0.2679442	111.3038	2.96613	10.92103	15.56715	2.372633	20.50811	0.643226	76.63663	5.506412	23.18368	20.18129	22.07108	0.775762125	high
TCGA-DH-A66B	2.108799	14.07291	42.12832	0.1173922	208.927	1.668394	18.83411	9.862484	7.349681	15.71075	0.753781	412.3592	10.18476	21.33701	16.5482	26.69916	0.254629798	low
TCGA-DU-8161	0.2620225	15.44984	103.5452	0.7235401	109.6158	12.58386	9.911799	74.71444	11.837	12.60133	0.07754684	290.789	2.43438	61.24062	9.530445	16.82676	5.170803133	high
TCGA-FG-A6J1	8.173477	11.34997	112.6754	0.927912	88.80384	2.064064	4.136384	33.92064	2.901995	4.555395	0.5519689	252.2395	2.400242	7.034055	24.05554	30.59391	0.363749163	low
TCGA-E1-5303	5.155724	9.501507	39.70264	0.2786401	116.5651	1.878277	20.0927	27.5031	6.726651	5.637835	0.1265064	58.34048	3.332513	30.0706	13.82003	18.42256	1.111953067	high
TCGA-TQ-A7RJ	4.080266	15.38264	47.68951	0.8846479	97.59997	2.411309	9.350293	7.510301	4.611148	5.207352	0.4896209	107.2016	4.130834	34.88161	18.62792	20.85938	0.480322597	low
TCGA-DB-A75M	2.256941	13.54966	91.45468	0.2968878	198.2101	1.622806	11.13842	30.62641	3.375612	1.129156	0.553353	421.1781	4.150003	21.09454	19.21102	18.79112	0.264012055	low
TCGA-DB-A64Q	3.447519	10.5825	80.01613	0.4586905	107.1856	3.46033	20.42411	30.97797	3.082469	7.482785	0.7737352	108.5835	4.971114	31.58789	50.98702	25.54587	0.087348691	low
TCGA-DU-A7TG	1.560831	5.635638	31.62766	2.734715	48.56036	1.819228	2.002033	47.99336	1.448645	4.143958	0.2217816	6.990211	2.004265	9.306515	12.33548	7.693245	0.607417874	low
TCGA-QH-A65X	15.87746	11.52682	79.83193	0.5575456	93.47808	1.28994	13.16525	5.372369	2.302992	21.41676	1.660205	97.33213	2.572766	15.60865	63.37116	39.86917	0.067889426	low
TCGA-HT-A74J	1.994919	15.64539	48.71898	1.077494	81.0292	2.80709	11.50514	17.38234	2.411341	7.325606	0.8849352	77.82674	3.605471	35.55409	14.21432	16.16679	0.624369966	low
TCGA-HW-7491	6.225102	14.22855	52.2606	1.718336	53.65727	0.7208753	16.02154	7.697458	1.030158	18.9156	1.196227	33.14817	3.355092	59.7712	28.06719	22.43515	0.430978713	low
TCGA-CS-4942	5.426192	11.52694	36.61918	0.9815313	94.36773	6.392092	13.00418	15.67481	9.989801	23.5055	0.7023106	348.4148	3.568309	31.49984	21.33219	30.70235	0.580749731	low
TCGA-TM-A84L	3.128082	14.06268	67.95975	0.390481	156.9069	2.867995	10.99224	22.87304	4.562249	15.91303	1.387878	306.9735	4.404971	20.09579	19.64299	18.97249	0.380133882	low
TCGA-HT-7609	2.480177	12.42929	76.28529	0.1558747	105.2888	1.905159	37.97034	8.972955	2.897345	2.579761	0.8839721	130.0344	5.500062	36.98223	18.62388	24.8457	0.384258758	low
TCGA-S9-A89Z	32.71985	12.84373	34.32444	0.1401109	200.4161	3.190157	35.53785	8.770219	7.639373	35.15469	1.368572	224.4811	5.623619	9.670981	14.90869	39.3014	5.449282038	high
TCGA-S9-A7J1	2.170866	13.00186	45.50655	0.2589585	90.71697	3.426122	7.764272	26.30603	3.194692	17.67319	0.4984997	199.5164	4.41351	22.37277	20.70988	16.63181	0.490978247	low
TCGA-HW-8319	12.66114	12.39449	35.35384	0.8713798	84.72776	3.606775	12.06786	12.07982	3.568014	20.8157	0.5435451	119.4395	4.736027	52.40369	13.46655	22.88491	1.375149057	high
TCGA-TM-A7C5	5.411471	11.96453	17.32635	0.04485332	34.24114	0.9743115	13.58519	3.119501	1.241313	34.50766	1.484537	10.52359	3.093031	21.81663	25.22978	31.89742	0.561416904	low
TCGA-DH-A66F	1.851452	10.77779	67.30733	0.2108821	88.40731	2.615674	8.723547	19.9302	1.393708	18.09667	0.7850953	120.1714	5.014854	23.70358	29.80917	20.52013	0.260678796	low
TCGA-FG-A60L	2.490231	11.30346	90.3444	0.7703117	94.79295	1.617983	7.524644	42.97988	3.763885	4.172475	0.5885733	593.6177	3.203396	7.587872	17.83094	27.55067	0.133050609	low
TCGA-DU-5849	4.041297	11.29455	36.15908	1.086512	66.85453	2.194109	7.914314	49.01936	2.07941	4.665102	1.101684	57.77638	3.838386	29.89879	21.23637	22.43122	0.312515805	low
TCGA-S9-A6TX	7.06575	13.16387	28.25677	10.80501	80.91132	1.622875	14.21491	28.14008	1.598444	25.13344	1.579169	203.5206	2.791158	33.38391	20.12372	21.41694	0.821644324	high
TCGA-DU-7290	1.448128	10.6713	85.55627	6.185364	303.5681	10.10921	14.45304	38.35811	14.89234	4.832775	0.05242046	22.55895	1.788674	8.93482	5.300771	17.83275	16.46587146	high
TCGA-DB-A64R	4.780582	11.60637	28.68351	0.4047935	70.0094	2.42978	12.12714	13.64037	1.136984	27.58448	0.9538273	66.15879	5.008358	30.41346	22.04349	24.70421	0.600960234	low
TCGA-QH-A6CY	5.634134	7.83018	55.31966	3.662253	65.28956	2.866951	6.566626	40.93567	1.568753	13.83602	0.6322413	86.56316	4.121595	11.6766	20.19416	15.80388	0.555905459	low
TCGA-DH-A7US	11.87252	12.58667	44.09249	0.3719841	109.1457	2.764807	7.857132	39.6984	2.224605	6.957874	1.136675	214.2843	4.147936	20.92011	23.19118	22.18311	0.287543455	low
TCGA-KT-A7W1	8.299604	11.8994	130.8457	0.1814138	137.0183	14.57181	21.95231	19.22836	11.39006	10.37157	0.04941859	66.00714	3.038509	387.9882	9.108203	26.63156	13.60053022	high
TCGA-DB-A4XB	12.66279	15.3322	43.18006	0.4807677	103.5428	2.589201	16.01354	19.51976	3.157507	1.820352	3.431284	29.78765	5.38431	39.50023	15.82803	27.32709	0.193442343	low
TCGA-DB-A64O	0.3955822	9.292592	102.883	1.765365	213.6012	3.889863	14.80604	114.6347	8.133382	3.369346	0.01585384	52.76301	1.979826	35.12875	8.92885	14.02769	8.401578246	high
TCGA-HT-7693	8.498274	7.539455	29.25507	0.03226537	113.8531	1.638137	13.10242	5.90762	7.663311	4.358921	0.2285231	143.8701	5.253336	32.1556	14.94757	25.59511	0.397571699	low
TCGA-FG-A4MU	0.3125593	15.38958	135.4808	0.08360791	244.4442	3.627992	36.06522	44.0532	5.801879	14.35539	0.1184325	68.77125	3.411326	262.9154	10.34486	21.31938	14.7872746	high
TCGA-CS-6670	3.362547	11.33807	81.63922	1.089784	88.45325	1.227489	9.252655	27.89312	2.185572	8.451003	0.9101288	30.57277	3.364627	32.47006	26.22266	20.09968	0.395736647	low
TCGA-HW-8321	2.292325	14.37346	30.71345	0.4664786	59.26086	2.246	19.17949	17.72028	2.577788	4.227738	1.116178	119.0957	4.057631	36.16877	15.54986	26.1494	0.312058644	low
TCGA-VM-A8CA	0.5831486	9.24747	64.39737	5.052312	90.33148	2.234888	1.151628	49.2019	3.228793	4.740369	0.1817743	44.90523	2.203576	7.845378	12.52857	10.71074	1.14588888	high
TCGA-DH-A7UR	17.26177	10.70782	35.24857	0.9022212	31.2804	1.327163	6.844544	20.62403	1.842649	1.548178	2.840037	13.83426	4.386045	24.9877	21.21945	29.8164	0.111282931	low
TCGA-HT-A4DV	2.448924	8.376559	48.60831	1.825472	92.90908	2.124059	3.768146	109.2871	2.645711	4.659373	0.636859	115.81	2.228152	8.844228	21.64911	19.48626	0.65351338	high
TCGA-DU-A5TT	1.688772	10.46891	177.9839	0.5390222	299.8063	6.040563	22.86189	64.88834	3.172733	3.635475	0.01376569	168.7693	3.38116	36.62704	6.566514	33.24142	9.154682211	high
TCGA-VM-A8C9	0.6798222	12.17453	173.0642	0.8633029	139.9764	1.607616	0.3797567	90.65952	32.37186	22.64539	1.715026	67.29287	1.678547	1.949631	8.500554	12.61831	15.31798988	high
TCGA-DB-A64S	4.945774	10.07539	63.12716	0.0771001	161.5648	2.735146	20.51035	13.30772	3.686276	4.807344	0.6458328	325.6312	4.3154	17.86616	22.9559	22.36531	0.21211631	low
TCGA-S9-A89V	0.8499502	10.23037	45.0895	0.3668027	36.0343	2.344465	9.269251	20.35141	7.60999	65.74414	1.984775	13.21664	4.918426	22.80769	6.20716	12.12337	6.582126039	high
TCGA-DU-A6S3	13.84539	11.86312	19.5635	2.179906	49.06175	1.21263	6.603738	25.45683	1.107086	6.227328	2.555391	25.45877	2.548542	27.22365	17.13556	26.4051	0.239848053	low
TCGA-HT-A61B	30.21694	10.38517	24.19857	0.2206698	92.31684	9.293766	31.61787	27.90861	9.2289	4.239589	0.706319	131.4458	5.952316	7.558873	22.2812	52.21516	1.099990745	high
TCGA-HT-7884	2.763255	16.78855	31.431	0.599105	58.98552	1.829788	11.41356	27.07486	1.749936	20.73515	0.703319	36.14812	4.449108	30.22908	15.24066	12.95073	1.156604335	high
TCGA-DB-A75O	2.352904	15.37412	102.6796	0.1755197	209.4418	3.469254	11.90858	69.96073	3.375277	2.75852	0.3453161	72.72173	3.261206	21.76177	16.36931	17.78496	2.53175425	high
TCGA-HT-8563	0.5012336	11.81587	62.11681	0.03847434	311.703	13.30271	9.784368	7.634744	19.2825	2.170656	0.8349644	32.39765	10.36422	8.846718	7.759494	36.94314	2.166638345	high
TCGA-HT-7480	4.474244	15.12675	33.39937	0.8937837	84.49218	2.291414	17.04988	32.37325	1.910784	10.55266	0.9607351	35.79399	4.826585	29.6051	18.80855	20.51155	0.636114076	low
TCGA-DB-A64U	8.988292	10.73846	38.35284	0.3959208	69.10782	2.479318	17.45479	48.00398	2.197959	10.59384	1.566012	73.48377	5.478295	19.72976	19.88525	23.95615	0.374204297	low
TCGA-DU-7304	3.866577	13.10917	38.76517	1.578336	132.1914	1.548568	18.77773	21.69168	4.835264	21.05438	0.4872784	21.99107	3.983797	23.09885	10.82985	16.19423	2.718342376	high
TCGA-DB-5270	3.180107	7.185154	59.85501	3.328427	97.24774	3.228789	8.147767	41.07701	4.778204	12.59199	0.4584775	148.1308	2.647293	17.90243	16.4976	15.72291	0.82683567	high
TCGA-DU-5872	1.610755	11.18543	40.19973	0.124725	144.9628	7.39366	12.13641	35.7603	5.146726	4.28087	1.029476	174.0454	3.708734	18.9537	16.59806	25.97932	0.474280345	low
TCGA-HT-8113	1.796474	5.048197	33.93628	4.693343	38.53787	1.297095	2.068125	45.59388	0.7608946	4.284841	0.1483589	9.815197	1.436142	11.07263	15.20219	6.82128	0.544326379	low
TCGA-DH-A7UV	1.660254	14.41318	44.74574	0.1895749	108.4655	1.008408	10.39912	8.432832	2.602155	11.68847	0.5084725	90.53482	3.427721	28.36942	20.45995	19.6479	0.513518583	low
TCGA-HT-7689	1.272857	13.12564	34.55754	0.5039137	92.27844	2.968908	8.047291	33.35122	3.684747	7.929702	0.2448603	180.5084	5.090775	32.43224	14.62984	21.26724	0.500863085	low
TCGA-HW-A5KJ	5.66587	11.88142	59.0154	3.167582	19.00848	0.8699952	11.23005	13.49628	2.244935	5.704417	1.516844	3.759599	2.485489	22.72497	20.95945	15.37502	0.284522543	low
TCGA-VM-A8CH	2.762859	13.7884	36.61399	0.5606584	122.491	2.839299	20.60862	7.899839	2.084265	7.513128	0.7687305	372.3858	4.95774	41.22113	16.37632	21.33468	0.20985477	low
TCGA-DH-A7UU	69.63907	13.70706	21.23075	0.4486424	64.37438	0.794011	22.9406	8.574925	2.530273	29.85825	1.809705	228.0339	2.165896	35.48762	14.07241	39.42896	6.500991009	high
TCGA-S9-A6U5	3.01161	11.32222	87.49849	0.2597331	166.5796	3.794041	7.286835	48.49513	3.452055	13.2855	1.240266	228.6698	4.338	7.200898	21.50409	17.24517	0.499159038	low
TCGA-HT-8018	1.703618	6.602985	52.68544	1.208212	68.01161	4.553139	6.925009	42.05479	5.882567	7.018694	0.2801078	21.05116	3.162146	11.66103	10.50922	9.369677	1.050545443	high
TCGA-HT-7902	8.210636	11.59096	47.98526	1.083575	67.20777	4.57052	10.85391	101.5847	2.315543	9.276303	0.2650548	108.4524	3.098596	5.854703	12.59521	14.14587	2.222774583	high
TCGA-S9-A7R2	1.24559	10.25022	36.99011	58.90431	425.7751	5.459755	8.985664	87.21808	7.740255	4.942686	0.3635185	42.29969	2.174286	15.27268	9.33467	39.15606	125.7636476	high
TCGA-DB-A4XF	3.253785	11.83082	35.11887	0.3793498	134.4773	2.32651	28.11161	10.9597	2.678718	36.46538	1.141639	72.40057	4.525579	47.49975	9.737792	19.64627	3.08098886	high
TCGA-TM-A7C4	7.455144	8.451714	35.57059	1.203258	84.62997	1.765492	13.20093	28.4245	1.643977	13.17756	0.4891444	39.2579	3.491996	9.13041	14.777	16.28311	0.875807583	high
TCGA-DB-A64V	2.656351	8.864883	65.56972	0.7497128	121.8752	2.825289	6.329157	70.55163	4.506767	8.876169	0.9820319	192.3774	3.486282	7.214351	21.8916	16.96147	0.430602701	low
TCGA-S9-A7IX	3.494609	11.67131	106.9994	0.9228043	126.6182	2.646727	7.596979	31.01999	8.167982	13.32041	0.1651922	37.79174	2.35712	160.5516	7.278999	17.31631	5.111879738	high
TCGA-DU-7019	1.784279	10.47838	53.00524	0.3457406	66.63666	1.955328	28.56047	12.96951	3.110111	23.52781	1.004614	116.121	5.115811	20.25855	26.48818	22.44728	0.396818209	low
TCGA-DB-5274	22.68366	10.68007	116.7268	0.7260994	19.18091	1.411887	9.257994	26.92002	3.898984	10.55527	1.232417	82.2321	1.728361	17.08989	29.44583	30.3179	0.57182437	low
TCGA-E1-A7YO	4.662441	13.55335	33.5283	0.5062946	63.86975	1.973268	9.75775	9.455527	1.585337	12.86437	1.263514	48.12161	4.426311	66.98941	18.60006	15.38006	0.36579086	low
TCGA-HT-A615	3.065685	9.592248	48.61547	0.85827	96.54149	4.840418	7.471361	35.06794	4.731704	10.12083	1.531627	119.3772	5.938808	29.58591	24.09817	24.88041	0.205290882	low
TCGA-CS-6290	0.8298401	10.13099	52.73971	0.1923807	104.9527	7.129092	8.494114	28.04857	10.36707	6.523095	0.4313422	101.5157	4.178996	19.40773	17.80275	15.57796	0.680285538	high
TCGA-HT-7686	4.120143	11.8913	62.20022	0.3030818	99.03773	4.348252	30.33476	28.68336	8.507002	3.181566	0.7509206	72.29327	6.203648	33.27215	12.37472	15.27217	0.905623414	high
TCGA-DU-7300	4.722726	8.629256	63.94222	1.633314	60.99642	2.725777	12.19854	53.66671	2.889045	3.992397	1.194847	15.61711	3.822221	17.70268	18.74265	19.06346	0.458550165	low
TCGA-DU-A5TR	1.527278	10.47467	58.94148	0.299595	126.047	2.469326	3.532527	14.03888	10.89003	7.47538	0.7906173	259.819	4.322653	6.240508	12.692	18.19734	0.37795209	low
TCGA-DH-A7UT	5.363801	10.55565	37.55339	0.7014517	87.50467	1.718345	12.55647	62.13302	5.377249	2.278956	0.07306044	50.94249	4.219432	18.63381	19.30443	15.75187	0.735687584	high
TCGA-E1-A7YS	15.0706	18.58355	42.3084	0.4051767	14.45667	1.091726	23.59804	5.092323	1.208724	63.14593	3.049577	1.076771	3.510437	101.8785	16.67399	16.05058	4.665923308	high
TCGA-RY-A83Z	88.25567	14.03086	47.71249	8.557983	120.7286	1.259369	8.053989	15.71547	3.224278	2.795097	0.8416916	104.3236	3.505485	6.415131	19.49439	53.39523	9.852420414	high
TCGA-S9-A6WG	12.96934	9.713898	53.19892	0.4848756	116.0923	3.68397	14.94504	46.57609	5.674662	5.13041	0.5527963	195.6996	4.302152	11.37993	10.81849	20.91012	1.018810465	high
TCGA-DU-A6S7	4.899233	16.75823	42.86561	0.2514366	108.2768	1.611593	12.53898	8.290205	5.677578	4.37101	0.7077649	361.096	3.979586	30.54907	18.05448	24.14299	0.227914586	low
TCGA-CS-6668	8.015341	17.62816	15.37147	0.6039973	30.03993	1.149722	11.15683	12.07998	3.243324	38.51422	1.312353	12.38254	4.167156	70.06352	14.70247	30.56729	2.218297238	high
TCGA-DU-7298	9.576914	18.00411	32.15905	0.8719216	42.97487	2.104989	13.42109	33.17423	4.269663	20.26689	0.9087666	19.22812	4.933191	51.10962	13.79252	57.04821	1.95769372	high
TCGA-DU-A5TS	5.619734	9.462472	49.59445	0.7615139	126.7784	1.571675	9.797699	50.76691	2.120966	6.619831	0.6460354	532.8821	3.201392	4.66224	22.87636	18.67456	0.121157503	low
TCGA-S9-A6WN	0.3505614	10.12337	99.65697	0.03173864	114.4879	2.525198	25.91788	11.12467	20.70057	0.5726178	0.4539078	84.44291	3.718768	4.663222	10.81058	9.049359	1.432144848	high
TCGA-DU-A6S6	3.167314	11.02592	72.26932	2.721332	80.00491	1.250592	13.42533	16.52125	1.901681	3.244461	0.6753058	58.25255	3.538986	28.95604	25.56587	16.53232	0.287247722	low
TCGA-DU-6404	84.75919	11.82765	4.674555	0.04208079	21.53847	0.2055342	15.02228	1.118767	0.6373343	19.35473	5.67808	10.76774	8.826253	11.32244	2.846085	54.58426	0.866362427	high
TCGA-DU-7294	7.31423	13.53546	29.6204	0.6725525	57.03322	1.884514	13.38895	20.32317	1.833505	24.86072	1.564603	50.00442	4.953463	30.55662	25.44354	28.77867	0.434350471	low
TCGA-FG-6691	2.69314	13.87927	37.74391	0.0285564	123.2261	3.178615	23.45824	7.161441	9.471768	9.397339	0.9723746	353.1794	5.160047	52.95238	18.93374	26.34096	0.257109967	low
TCGA-DU-A5TU	2.583548	8.893178	56.12142	0.4773307	91.99882	2.235977	33.49408	10.49854	7.645648	12.81442	1.406237	74.64149	5.039499	9.248388	16.50519	16.84975	0.518934845	low
TCGA-P5-A72X	4.451275	12.19591	91.31845	0.5271993	123.2346	2.977328	11.69195	20.03554	1.980295	10.98584	0.4218643	237.4405	3.323879	14.96598	15.778	15.22407	0.720583058	high
TCGA-S9-A6UB	4.36195	13.57131	36.26075	0.4767203	54.10773	1.743968	8.697579	19.60903	5.309092	3.55148	1.168762	33.87218	4.773859	47.83062	24.53944	31.60265	0.209560497	low
TCGA-DU-7013	18.99762	14.19358	41.42558	0.4388175	134.3569	6.678602	30.41221	16.94054	5.907346	21.5707	0.06520225	36.39367	2.157218	458.6478	6.80439	426.9795	50.67777666	high
TCGA-DU-6408	7.371352	11.63097	54.98545	0.308751	123.7909	1.960433	19.55588	17.83347	3.972633	8.281301	0.5719228	250.0055	4.296184	16.64528	20.22053	33.76619	0.39237501	low
TCGA-DB-5278	3.67057	11.57712	49.85096	1.339001	96.34684	1.57169	10.20872	32.41293	2.055811	18.58601	1.070177	45.07517	4.471957	11.2754	25.23382	22.39907	0.499106443	low
TCGA-HT-7620	4.41686	10.97876	45.06882	0.707154	54.86815	2.574484	8.431416	82.34808	2.186775	10.79508	0.801776	51.04547	3.019752	31.24079	16.45734	14.07271	1.012068726	high
TCGA-FG-A4MT	2.499864	15.15154	36.6403	0.02775736	83.34875	0.7849054	7.954223	2.085498	2.85489	8.952769	1.02078	174.3199	3.176917	63.19323	20.3479	50.19813	0.251413903	low
TCGA-S9-A6WP	7.273284	11.97323	68.42375	0.5385733	68.60586	1.898215	9.774254	22.48359	2.488067	20.05402	1.054008	44.97223	2.878323	34.04734	15.22832	26.34993	1.232159856	high
TCGA-HT-7880	1.232403	7.459824	46.44226	1.881129	48.61457	1.506078	1.339819	67.44855	1.568076	5.489072	0.1913913	67.55324	2.193396	8.647498	13.46055	9.201751	0.692856362	high
TCGA-DU-5852	19.31549	17.85383	126.9619	2.256671	131.5992	3.452048	10.95861	32.06147	10.33983	36.92484	0.1252239	73.61618	2.208097	728.6248	5.466865	22.51004	111.8364508	high
TCGA-QH-A870	0.1186319	13.95227	45.49238	0.06981344	141.2905	3.190033	6.590365	22.19804	2.040222	14.60575	0.2900207	51.54466	5.043161	16.78425	11.96735	19.52694	1.264435833	high
TCGA-E1-A7YV	57.29335	14.67744	24.07123	0.6507609	23.42141	3.020249	38.17588	15.96854	2.542727	20.13242	0.4312035	178.6243	1.895877	20.34464	14.09044	197.8758	12.03388008	high
TCGA-HT-7606	59.44449	13.72436	26.92146	0.6737956	26.37445	1.406895	27.56778	21.24475	2.874052	2.451788	0.38957	62.72443	5.154072	136.8192	21.64745	43.33971	2.461651182	high
TCGA-E1-5307	1.30947	13.57761	27.92777	1.299456	68.62844	1.76346	9.412556	11.0628	4.075569	13.04451	0.8108666	49.95882	3.370514	89.75422	17.79765	22.47909	0.562531791	low
TCGA-DB-5275	8.117913	13.14757	32.3193	0.5560872	78.9799	2.787559	17.75744	19.86802	2.093373	20.42909	0.6644581	116.2056	5.409154	29.97369	21.88457	21.46288	0.644699018	low
TCGA-CS-5395	1.669839	16.95186	186.5902	0.5133405	84.90431	3.231207	51.88432	32.48656	5.573619	6.791073	0.5553571	34.02754	3.642879	87.48188	21.18862	19.87989	3.497728566	high
TCGA-FG-8181	0.3121962	3.788706	21.63398	1.342596	38.99267	1.69299	0.9548154	44.77208	1.132493	4.26591	0.03079867	3.686034	1.757985	2.403899	9.782882	4.527997	0.54806091	low
TCGA-HT-7607	2.448296	7.265006	47.42107	2.639329	60.34118	2.559887	8.742069	63.36165	3.102062	6.396898	0.1562988	21.52154	3.101548	5.428846	14.5143	10.1379	0.970022156	high
TCGA-FG-8191	0.6226529	10.72812	40.93644	0.2035688	114.004	2.51188	27.45621	36.72581	2.645903	7.820769	0.6802331	141.2605	4.477652	27.79364	13.11437	16.77427	0.654222385	high
TCGA-E1-A7YM	0.2865324	14.37521	87.77168	2.772877	87.77391	3.11616	19.29815	121.2688	3.118788	3.255831	0.0918674	30.36518	1.875591	46.18763	7.853147	15.47508	6.563425606	high
TCGA-VV-A86M	3.164723	14.18772	7.253338	0.02299261	74.67631	2.157385	13.09866	7.389894	3.865402	2.274347	1.678584	80.52588	4.949815	18.88987	14.24251	36.98553	0.187799339	low
TCGA-E1-A7YQ	0.987565	13.40299	42.53205	0.0157073	171.8961	12.24674	19.70873	14.33001	7.214701	19.15991	0.1668731	76.01344	1.685089	273.8771	7.969643	21.04772	8.380462163	high
TCGA-S9-A6U0	5.098737	11.63533	234.2018	0.1448539	127.2703	6.144135	43.49429	54.79252	19.30048	7.263775	0.1183782	76.31522	1.880748	415.1105	13.26797	17.14536	28.41420413	high
TCGA-DH-5141	2.284307	8.687083	44.46779	0.1435646	94.40287	1.855353	26.52017	33.09999	1.757456	9.26173	1.311901	86.78026	3.963762	24.95193	24.86171	29.4484	0.259728032	low
TCGA-DU-6405	0.02213952	14.50978	109.0655	0.1042307	198.7818	6.648334	56.66015	56.42039	19.12649	28.71642	0.0851799	33.19509	3.318804	154.7682	10.25706	26.67858	58.15807674	high
TCGA-TM-A7CF	0.6123446	10.67166	26.5283	2.351806	99.80098	1.862472	9.029376	27.78943	2.005542	12.12509	0.9196445	72.60232	2.712939	27.06393	10.41763	16.87106	0.779437854	high
TCGA-DU-5847	0.1080137	14.97387	159.1054	0.1779813	201.0379	9.631036	28.28919	63.96444	9.630695	10.72194	0.1731555	27.82927	2.854061	29.04886	7.931473	28.18042	20.07714515	high
TCGA-WY-A85D	1.576906	12.01202	78.31568	0.227263	199.0426	3.052541	16.78549	7.687162	3.168214	5.140742	0.221838	147.7543	2.629429	13.26821	18.3853	20.91027	0.834194914	high
TCGA-S9-A7QZ	9.157201	12.37445	22.3378	0.8826651	47.56289	1.369387	16.63296	22.34164	1.068193	23.06276	1.615623	12.2224	3.1623	32.12115	19.21283	21.99636	0.713207146	high
TCGA-VM-A8CE	4.127944	12.21873	68.90671	0.2350883	111.2735	2.022507	11.52629	34.31806	1.411264	14.93118	1.174066	173.6462	4.705242	11.35445	23.73294	20.47714	0.348751699	low
TCGA-FG-7643	0.2711443	7.452918	64.14061	2.433369	57.10531	1.647595	3.486888	84.85201	2.965942	12.33543	0.1050449	44.70698	1.869329	18.3976	11.47086	9.502641	1.906468865	high
TCGA-HT-A618	4.765959	9.837021	91.91591	0.4494727	74.33733	4.686491	20.35614	14.6987	7.003046	6.452788	0.3477297	67.7992	5.471349	17.33163	11.9182	12.7956	1.015540027	high
TCGA-FG-5962	2.127817	8.676751	70.50277	1.820201	73.05604	1.934708	6.714919	27.83179	2.762116	6.661673	0.6646333	26.09761	2.738074	30.77843	16.44921	14.1536	0.586703695	low
TCGA-TM-A84I	34.82859	14.48378	10.059	0.04803799	52.60804	3.832303	30.38765	17.17372	2.010709	8.044379	1.644466	95.5281	4.431623	40.68281	12.72348	801.8894	5.961848095	high
TCGA-HT-7485	0.4913572	10.60057	60.03606	0.2628707	174.3348	4.280904	14.5804	24.71013	5.423626	21.0054	0.519159	119.5484	6.669105	27.99421	14.46289	18.27873	1.311580284	high
TCGA-HW-8320	1.486893	15.9555	36.23083	0.3472296	85.89957	2.331506	24.11135	1.385117	3.006215	10.28263	0.7075196	276.9748	5.598682	38.44982	15.9961	26.84806	0.295131203	low
TCGA-E1-A7Z4	0.1850803	13.78629	40.47123	0.1555965	179.589	1.695947	4.173737	15.74701	4.691748	6.318116	0.4450504	76.18498	4.360455	28.17536	21.69217	14.35537	0.464848346	low
TCGA-P5-A737	8.417576	13.10352	62.26392	0.6536055	101.3025	1.437017	12.50695	9.472996	3.857838	14.11084	1.766418	143.4183	2.964372	46.26557	24.58716	21.20908	0.313181544	low
TCGA-HT-7481	15.01424	11.1598	47.77501	2.160172	46.54308	1.677496	9.941739	60.25008	1.530505	19.33209	0.731474	18.31566	4.369958	45.64938	29.83674	21.34721	0.838958994	high
TCGA-DB-A4XG	10.29981	12.34464	46.25086	1.90368	38.04238	1.62472	15.79566	16.27358	1.220387	21.92693	1.393937	44.64723	4.398996	85.03684	30.32261	29.61226	0.3805597	low
TCGA-TM-A84C	2.416134	10.84172	232.3512	0.1024768	58.61462	3.335736	61.45671	147.689	3.40219	6.001374	0.04536272	76.62358	6.13478	4.629223	7.019212	15.00451	17.66133798	high
TCGA-P5-A736	0.3022239	11.51459	59.9163	0.7647772	213.6553	3.808536	4.577325	12.81105	10.46137	3.039378	0.2034866	93.84926	3.096239	7.494435	11.80862	14.29167	1.311232336	high
TCGA-FG-8185	1.474263	11.08586	61.1583	4.150344	68.38485	0.8740281	43.89091	2.409831	1.433457	4.077034	1.421219	355.0462	5.069533	27.4591	35.81159	28.42241	0.045510857	low
TCGA-FG-5963	10.21741	11.42088	59.45228	1.942196	56.80644	3.710363	5.076401	72.8476	10.23682	16.48277	1.677804	65.3161	4.203675	1.091945	10.05473	28.28534	1.839392366	high
TCGA-DU-7009	10.76935	12.20846	27.92418	3.306073	76.77872	2.660102	23.79111	35.10059	1.252213	19.8611	1.329768	68.17194	4.451524	91.04569	21.69831	28.91236	0.886645904	high
TCGA-QH-A6X5	7.436198	10.4927	60.23234	1.595994	105.7429	1.857278	6.730611	60.40714	3.650628	5.72998	0.4300869	106.2893	3.045586	10.0071	20.47439	19.82434	0.758720085	high
TCGA-DU-6401	2.612074	10.74884	29.43354	0.04269929	94.41614	2.960019	41.565	19.84289	1.604996	10.19759	0.8684953	287.8694	2.883239	44.86765	16.32884	17.64462	0.39555608	low
TCGA-FG-6688	2.892174	7.014593	139.9038	1.194152	241.0184	4.611715	21.23446	115.499	19.10088	5.367466	0.171996	57.90464	2.082908	195.5026	12.55227	17.03601	17.89846124	high
TCGA-DU-8158	5.249606	12.96488	76.01469	1.549763	229.4651	6.919459	17.95366	75.34255	13.92733	21.68346	0.3832841	42.00222	2.46134	29.85248	4.986342	18.70097	27.36543306	high
TCGA-DB-A64W	46.37704	9.244947	15.06407	1.700883	19.39823	1.150899	17.87622	15.6769	1.49396	12.74124	1.182302	5.099092	3.513658	38.08108	15.62152	31.41969	1.726023337	high
TCGA-FG-A713	0.7794081	6.593362	27.95544	6.406123	43.78734	1.418845	1.755138	52.99102	1.250427	8.872497	0.3206949	9.681845	1.959806	10.5631	13.44943	8.448836	0.807106649	high
TCGA-DU-A7TB	8.385573	9.071752	20.54358	1.713654	16.72116	0.8015553	8.23656	22.61137	2.267217	41.96677	0.9090576	5.723191	1.695162	1.496182	5.043085	22.33558	4.43350749	high
TCGA-WY-A85C	3.900156	12.43858	16.68131	0.3600306	55.84101	1.075917	8.898227	7.092564	2.48476	4.174473	1.119692	24.6716	5.416748	48.56504	17.20227	24.12529	0.204792856	low
TCGA-DB-A64P	10.25579	9.319768	43.50935	0.184929	81.15568	1.421854	12.08013	32.25694	2.319374	19.77106	2.115799	166.3544	5.484791	28.73954	29.78462	28.42055	0.146392412	low
TCGA-P5-A5EX	0.1192254	8.38133	99.93818	0.05262203	175.5201	3.783162	14.38153	41.57873	9.245045	11.30153	0.07645158	26.45066	4.081672	16.3531	11.82516	17.42693	3.065759709	high
TCGA-VM-A8CD	3.910534	12.93287	241.432	0.1820239	146.5811	32.51735	5.155085	53.42072	6.224376	17.222	0.1381291	68.04371	1.915728	33.72774	5.065086	24.52107	65.0098743	high
TCGA-P5-A77X	5.645736	10.45021	55.25382	1.31069	72.31459	2.871787	5.767914	17.08326	4.192643	8.904484	1.083583	95.86914	3.704171	27.755	29.23556	16.82168	0.194769074	low
TCGA-DH-A66G	1.940836	11.27015	60.04962	0.6501518	89.20301	3.125833	14.251	36.34953	5.596022	8.021084	0.3494266	130.1054	7.047069	9.665707	10.90297	14.86231	0.705765998	high
TCGA-HT-7473	0.4383988	12.60299	70.87304	0.1433291	252.0385	5.530466	32.52587	19.19461	8.241109	15.43676	0.4411974	52.07475	8.808776	22.51199	12.128	18.948	2.791807037	high
TCGA-DB-A75P	0.7432037	8.609818	94.83259	4.06126	136.59	2.236604	20.73529	90.38461	14.98817	19.65791	0.06808124	22.25598	1.643738	2.498422	6.584106	11.32928	17.08043072	high
TCGA-FG-8188	1.967089	14.51235	68.22094	0.1796288	119.3691	2.945045	15.80416	36.54795	4.583744	9.732971	0.7774808	412.7203	5.922523	23.59407	20.70292	20.504	0.228771732	low
TCGA-QH-A6X8	17.3287	13.22373	48.61959	0.5927146	63.05415	1.855757	18.7997	35.81598	3.728889	8.892652	1.275122	13.83024	2.60682	20.98235	20.70229	23.40273	0.939163451	high
TCGA-WY-A85E	8.791676	8.357472	26.2259	1.106534	71.60155	2.068055	11.61365	12.30935	1.618253	19.08603	1.470484	162.1673	4.933597	16.25998	17.21366	22.22935	0.283027464	low
TCGA-RY-A840	8.570111	11.54272	28.55855	0.06932519	195.2976	1.046997	8.449506	6.780592	1.274275	7.075863	1.246393	444.0172	3.375886	35.52526	45.24774	34.33593	0.028788464	low
TCGA-P5-A5F2	0.4082894	12.88337	38.12012	1.035024	130.7079	2.271103	14.44477	29.19301	2.221608	19.05058	0.3272622	20.79799	2.562328	36.91076	11.04719	14.06405	2.51218743	high
TCGA-S9-A7R7	1.196328	13.90692	57.89958	0.02133409	192.8677	4.853599	12.68517	39.14584	13.44747	1.863954	0.07555052	89.56358	7.264053	8.769391	6.395331	12.72215	2.089571094	high
TCGA-DU-5853	6.835305	13.43555	69.4189	0.2841167	94.53021	2.064258	21.31001	12.44121	4.20632	20.00591	0.6558268	158.0496	5.381116	41.6863	19.76661	19.3124	0.836060781	high
TCGA-FG-A4MW	0.2283485	9.753744	126.4407	1.290051	77.72304	4.131554	20.13516	60.80591	4.851311	16.7319	0.08053385	88.92296	2.205834	586.1869	14.29792	22.90981	6.688732538	high
TCGA-HW-7490	0.846191	8.468279	35.37564	0.5602199	163.2236	8.996882	17.36535	18.07867	3.040389	9.018705	0.5722817	578.1166	5.325705	17.23192	20.51346	22.75657	0.111040742	low
TCGA-QH-A6X4	7.058219	13.96533	25.10936	0.3748806	61.46491	1.167998	7.928764	31.1365	1.319303	7.5419	1.266295	22.50974	2.423033	39.61018	19.98663	20.91999	0.41597814	low
TCGA-HT-7469	9.571255	15.75502	8.234829	0.1626201	98.67774	13.32416	118.5442	3.640765	2.326583	30.07196	0.1691418	121.3664	6.078904	71.10432	8.464744	32.79763	20.13146129	high
TCGA-DH-5144	4.681092	12.54801	30.66241	0.2129288	62.38292	2.09369	8.149122	21.56489	2.138336	13.64405	2.595658	54.12606	4.675807	29.62463	20.73771	37.85606	0.169048232	low
TCGA-DU-7012	1.161946	12.53869	94.03436	2.244899	201.8363	10.11897	18.0684	85.76973	25.51606	6.891187	0.05271799	192.6867	1.997499	49.08383	7.971555	16.48712	14.73941771	high
TCGA-HT-7479	0.8241563	9.506904	65.14288	0.3906993	109.699	2.812207	8.855277	53.64632	3.806385	8.973287	0.5248084	125.2861	3.169503	14.99946	13.66784	17.59259	0.883910853	high
TCGA-S9-A7J0	136.8941	15.35188	8.337661	0.1595545	22.7974	0.9545591	13.47877	10.57076	1.749489	7.949898	1.620019	31.12428	3.583341	11.01659	10.07102	55.91681	38.11542301	high
TCGA-FG-A87Q	3.719975	13.1292	116.0247	0.5719429	136.7278	7.686001	20.5627	86.11508	8.407103	7.773023	0.2256441	141.0865	2.19664	486.1324	14.0342	13.88411	8.439771096	high
TCGA-CS-5393	2.055424	14.73571	31.38917	0.5969416	52.46669	1.417431	13.5543	29.02108	4.607004	8.836543	0.6975189	28.78766	3.257868	103.7538	12.3259	20.26501	0.954865673	high
TCGA-DU-A76R	1.363226	11.09813	62.88076	0.7353888	158.5214	2.711067	18.7941	21.53406	3.576071	3.796957	0.6100834	11.44039	3.991915	25.51089	20.6577	14.94081	0.654229879	high
TCGA-DB-5273	5.109973	10.27545	87.90581	0.08201338	124.3293	6.475978	28.84334	23.87206	4.95724	11.77282	0.8861975	378.1024	4.757773	18.00607	22.23046	24.13208	0.350905789	low
TCGA-DU-A76O	5.218211	13.7629	44.94652	0.341206	130.2544	2.148965	10.7203	28.54783	6.144905	9.37178	1.003831	49.58719	4.017088	13.79854	20.54604	26.67191	0.671266582	high
TCGA-HT-8110	5.290169	11.42158	162.317	2.032821	163.0658	5.313418	10.09254	38.84619	22.10752	9.488772	0.03485183	69.8466	1.979507	127.0871	16.78879	19.05398	8.82593348	high
TCGA-DU-7299	2.422849	12.1977	22.7737	0.2873741	43.32049	2.994756	14.18814	20.44293	4.396555	31.39007	1.192311	98.3293	3.600306	27.89795	14.60754	22.75832	1.078787282	high
TCGA-CS-6669	0.2609559	4.627185	24.85333	7.340619	21.56876	0.8645606	0.9803818	42.8627	1.052991	5.991988	0.04183356	1.381764	1.293455	3.413457	8.37084	4.186745	0.833202925	high
TCGA-QH-A6CW	3.484938	13.97021	51.05174	0.1439189	149.1196	1.294889	19.47243	18.8681	2.883178	3.898266	0.813497	315.9675	4.020297	49.7776	19.70621	20.88732	0.248166029	low
TCGA-DU-6403	38.37038	12.02716	36.6154	2.864151	47.0741	3.975164	13.66151	47.95116	8.729573	31.52083	0.492562	25.86619	1.814207	207.3156	10.36926	135.3556	32.03629196	high
TCGA-DU-7018	7.266166	14.2378	17.51577	0.2392197	27.75659	1.071047	16.78688	8.915824	1.527466	64.53164	2.155888	12.23789	3.61546	42.32848	26.51846	35.79162	2.085031731	high
TCGA-P5-A72Z	4.366464	17.30223	75.54813	0.2884258	15.4225	0.2190641	10.8654	0.8962754	7.527282	43.50403	1.921382	3.822552	2.407266	7.475344	17.64928	32.1633	2.3368294	high
TCGA-DU-7306	1.203971	12.07996	30.95481	0.02443182	89.42333	6.399949	10.78864	6.347565	3.431205	34.84949	0.4359304	170.4509	5.429877	29.89776	13.02638	22.56778	1.487182013	high
TCGA-TQ-A7RF	0.8600684	14.72047	25.34793	0.1124755	279.1979	2.582963	9.176743	58.11403	2.51653	8.980991	0.725129	43.10675	6.179204	30.17562	15.19958	20.82843	1.490440152	high
TCGA-RY-A83X	8.518733	14.42707	35.99214	0.4293048	94.65012	1.630482	17.55882	22.21732	1.424346	4.266784	0.8412576	200.0452	2.965685	14.55387	24.00915	23.38069	0.2635767	low
TCGA-TQ-A7RM	25.49068	9.9308	22.31498	0	51.18925	1.251799	5.807378	6.24197	0.9818719	37.47798	2.354385	214.0912	3.701974	22.57604	12.44072	59.77244	0.839308376	high
TCGA-DH-5142	5.236324	11.01032	29.34594	0.0755273	137.7004	4.349092	22.73737	7.366762	9.827126	16.26736	0.9752195	592.0159	6.739025	45.1066	20.80191	34.02774	0.126904985	low
TCGA-DB-5279	0.547948	9.058331	95.72602	3.141007	118.019	2.655681	36.27898	31.3427	2.446847	6.110196	0.3188301	6.991629	3.04588	27.22732	21.09323	14.19126	1.270667938	high
TCGA-DU-7014	1.657055	11.60672	23.56794	0.2548706	40.48792	1.014118	18.32652	9.984656	2.128418	31.18414	1.548565	43.63083	3.683388	35.12427	13.42669	29.45359	0.869206344	high
TCGA-FG-8182	3.224061	15.73615	34.19621	0.3566393	57.19979	2.04997	13.76273	25.12656	4.655092	15.5317	0.6839462	72.78959	3.771234	94.32546	15.22697	22.72722	1.034225031	high
TCGA-DH-A669	22.81865	13.22502	126.3967	19.45068	44.22241	24.23909	10.71597	1.747755	23.80694	13.29972	1.594188	59.29652	2.846446	6.789936	18.70056	52.60953	13.72576429	high
TCGA-TQ-A7RQ	4.114622	14.89301	10.52667	0.8028189	48.76395	1.760873	21.98566	11.70519	0.5990401	21.5126	1.336858	8.303026	3.259911	56.98882	23.7068	20.88138	0.529177078	low
TCGA-HT-8558	0.2691396	4.103515	14.54147	2.969726	20.85937	1.2554	0.6612376	84.15614	0.7360031	3.22584	0.2157273	2.76601	1.36323	2.514137	9.005168	5.20842	0.727141165	high
TCGA-P5-A5F4	2.909828	8.234104	60.36702	1.166689	79.62377	1.339954	15.26144	29.35912	1.049323	3.768	2.491264	47.36503	4.120431	27.88106	17.80965	13.61373	0.148929753	low
TCGA-DU-A7TI	2.011881	10.21766	45.41711	0.9810019	86.91717	7.382885	11.31098	14.07981	5.624057	12.84249	0.7970912	130.7055	5.249474	41.19666	17.23891	18.46964	0.493298537	low
TCGA-HT-7483	15.75272	11.98008	47.60731	0.6209072	81.06909	1.837426	36.33976	9.166269	2.045805	36.19439	1.124979	672.4441	6.070639	28.81617	20.23667	27.18536	0.302728688	low
TCGA-R8-A6ML	3.692248	12.6559	36.63408	0.2144253	108.6505	3.34405	10.20627	8.703515	1.783215	13.35334	1.066978	101.2529	4.071967	30.34788	19.71579	23.83511	0.396930275	low
TCGA-HW-A5KM	0.7864456	10.38895	55.15946	0.02203875	127.4326	24.59084	20.86129	4.605774	16.38594	10.06233	1.00259	546.3334	5.586777	20.52288	17.06745	20.49091	0.379862246	low
TCGA-DB-5281	2.963818	11.79387	31.31915	1.335726	74.67961	1.424565	40.47613	14.30029	3.32864	10.02507	0.9743099	106.3161	5.473464	14.66669	12.40439	22.42167	0.600562895	low
TCGA-E1-A7Z2	2.248499	20.33064	116.0043	1.488616	150.0698	2.087315	16.90848	169.0576	1.72665	2.1804	0.07372931	61.92672	1.838073	93.6272	9.263029	14.43626	17.41500819	high
TCGA-DB-A4XH	4.14656	9.228063	38.58336	1.238587	48.72701	1.420919	8.52046	40.19165	1.305749	3.025737	0.3726519	15.32798	2.905705	36.5531	19.38374	14.37259	0.426590702	low
TCGA-QH-A86X	5.171111	12.26758	36.08066	0.4963982	85.95978	1.589548	16.64198	29.13458	1.38626	19.45989	0.9406811	70.90469	4.872929	32.26657	27.05453	21.99767	0.436848853	low
TCGA-VM-A8CF	0.3655075	9.428059	38.54576	0.5915162	354.1773	1.873095	3.402137	39.68339	7.207765	1.0659	0.1171882	138.691	2.702636	2.29394	10.68561	14.53197	1.774048297	high
TCGA-TQ-A7RV	0.3947211	10.53456	69.855	0.6789976	111.2951	2.558506	16.98276	27.86204	1.793506	7.234952	0.3115191	109.163	4.370304	11.00196	9.744452	10.65543	0.906631602	high
TCGA-FG-6692	0.08950909	11.48818	210.6961	0.07901253	111.9983	5.027102	18.3632	36.15507	9.067599	11.0975	0.1183801	226.9268	2.55159	287.2073	17.12813	27.3957	3.535903012	high
TCGA-S9-A7QX	2.64039	16.11324	24.76299	0.2071784	80.85974	1.473492	9.885049	7.570686	2.495992	5.583506	0.4844183	303.8632	2.540343	22.34301	17.65998	20.42617	0.22910715	low
TCGA-S9-A6WL	4.13273	11.29646	56.57297	1.579953	39.57077	1.382749	7.470626	16.26176	1.789187	13.95057	1.025203	23.57516	3.32692	24.41981	13.93844	17.01098	0.636576557	low
TCGA-WH-A86K	1.824356	9.069054	88.93818	0.1238783	110.8459	2.621907	5.313603	13.17845	1.603296	7.439966	0.6805331	325.754	3.623897	18.56989	19.88644	14.30716	0.17642992	low
TCGA-KT-A74X	13.84516	13.45164	94.92374	0.1706922	60.37461	2.074031	10.95883	29.05765	1.494726	25.67897	1.36704	71.43874	2.93248	17.19971	23.75947	27.03916	1.219318474	high
TCGA-DU-7015	1.979326	13.28832	21.78949	0.2240018	98.05127	3.691102	20.12608	2.577562	5.366504	18.72284	0.4851083	120.3426	5.058686	53.30033	16.05715	23.14791	0.79948508	high
TCGA-TQ-A7RO	5.213318	12.11353	65.13248	0.349051	97.70479	2.866623	14.24721	9.894075	1.229313	18.3276	0.5705061	68.77603	3.78549	26.38803	25.00568	17.76597	0.646126416	high
TCGA-HT-A619	5.940924	12.6528	10.92199	0.05700265	12.69923	0.8205964	6.114004	5.084473	1.695273	3.188567	1.143895	1.990965	3.594017	30.69695	19.26659	37.77627	0.176105073	low
TCGA-TQ-A7RR	3.00071	11.68491	34.45076	0.8829409	84.04458	2.098449	18.48047	49.60232	2.559827	10.20624	0.3539732	99.7271	5.817414	23.33219	14.50646	10.31391	0.75522757	high
TCGA-FG-A711	2.65728	10.75213	65.67728	1.156544	77.08936	1.570296	6.393325	30.1888	2.469345	2.25235	0.3017399	84.34032	3.703699	21.32487	32.53957	18.04508	0.181069736	low
TCGA-R8-A73M	9.780886	10.13071	32.73681	0.6325202	68.7479	1.100261	6.778265	17.97701	1.410848	7.104681	0.7007016	86.97685	2.629168	11.08271	30.32119	33.43508	0.194187379	low
TCGA-DB-A4XA	3.222221	10.6716	59.17066	0.5478021	113.2903	2.838103	7.370674	27.38407	2.541237	12.73978	1.934195	98.33869	2.990025	14.3428	25.59481	20.97913	0.236303332	low
TCGA-S9-A6U6	3.782761	14.83668	47.90775	0.8065613	74.78924	1.418208	22.06014	20.9132	2.531996	13.4776	0.7074787	225.0086	3.867746	51.19601	17.37039	27.60206	0.54505223	low
TCGA-E1-A7YE	38.97852	12.75667	84.70039	0.9123224	199.1405	0.8744548	31.78144	34.61689	5.060462	29.31289	0.7810756	316.1783	8.415954	17.844	21.97454	28.31562	3.489282216	high
TCGA-HT-A61A	2.128262	5.557176	29.42574	5.99001	31.46394	1.689152	3.575095	41.77763	1.334583	7.126053	0.2422868	20.81829	1.984507	8.096964	14.8317	8.276623	0.589774786	low
TCGA-DB-A4X9	2.90096	11.32363	45.50178	0.4105876	205.5769	2.916474	21.6029	15.17571	3.6865	28.53075	0.4179561	115.7768	4.333289	32.02022	20.78053	21.26329	1.929210502	high
TCGA-DU-A7TD	16.11655	13.77001	98.38504	0.1090161	76.49804	15.4041	14.98539	10.72419	18.54488	13.56152	0.2623223	29.84053	2.183795	1143.201	6.830888	24.62056	46.18939972	high
TCGA-R8-A6MK	4.694624	9.98813	37.99996	0.4420367	108.6303	3.107155	10.6258	52.42143	1.637579	3.980893	0.2709324	171.7253	3.729612	20.79699	18.80233	17.59665	0.45181278	low
TCGA-TM-A84B	0.1066965	12.56221	113.8371	0.753475	117.9058	6.853528	34.81073	17.76814	6.546195	15.65901	0.05131318	28.93447	2.509151	55.09641	5.329472	707.8188	37.18637941	high
TCGA-DU-7011	2.365577	9.044662	58.22938	1.231485	115.8363	2.907666	17.21723	17.92158	4.799246	21.8355	0.776678	272.3772	3.87741	27.85123	14.72236	17.75482	0.693475187	high
TCGA-DB-A75L	4.018944	11.81159	26.20839	1.312249	63.99882	1.168909	11.82038	14.39758	3.964428	9.652124	0.6234896	271.5265	5.095384	37.03515	20.40574	22.706	0.175819198	low
TCGA-E1-A7YI	122.8679	11.66739	22.71815	0.3022207	32.60344	2.295769	33.22749	10.14135	2.309446	30.78154	2.276352	14.73228	3.791906	1.556582	8.12998	40.51411	75.57375752	high
TCGA-HT-7475	6.790189	10.75338	49.096	1.383709	49.29295	2.393536	10.21035	33.38638	1.180498	2.033238	0.3663653	17.2178	3.847975	47.84085	16.25798	28.124	0.586626201	low
TCGA-DU-A7T6	33.26983	11.93411	65.82725	39.55332	49.6777	0.9091263	16.31871	20.23043	14.87225	41.24485	1.663732	15.29016	2.792872	1.714459	20.84175	36.35777	40.1509953	high
TCGA-RY-A83Y	5.491719	11.73063	29.51609	0.3379671	102.4027	2.345766	7.830867	24.37503	2.146355	30.5159	1.547843	215.3898	3.367741	21.77195	36.13962	30.08195	0.214482844	low
TCGA-P5-A5F1	0.6329032	7.414097	135.4522	0.2979647	274.6427	9.215569	23.90007	30.79268	3.69231	8.117427	0.2942341	242.8368	4.718931	11.37784	21.38927	21.09532	1.249378323	high
TCGA-E1-A7Z3	1.494014	10.68837	65.74581	2.300909	54.30332	1.562875	6.790461	32.63003	2.45716	12.47212	0.4790075	121.3575	2.750559	11.57183	11.9353	13.08667	0.830134959	high
TCGA-DB-A64L	0.2908034	9.38097	54.81946	2.300806	33.5267	2.258308	2.54757	21.71722	3.063171	9.746588	1.243157	9.875556	2.168525	30.79648	18.31006	21.77706	0.360034807	low
TCGA-S9-A6TW	2.971091	9.875019	104.7995	0.3496903	58.70534	1.219988	13.79585	7.172287	2.428013	22.32142	1.192999	53.57779	2.685614	20.5179	37.60165	27.67315	0.269769826	low
TCGA-FG-6689	1.522716	10.92	49.43436	1.60807	79.65798	2.691717	19.65811	48.37014	3.351562	9.363062	0.9931396	27.23484	4.419877	28.72363	19.26666	11.01405	0.625551861	low
TCGA-DU-5855	1.808218	17.4232	25.83162	0.3547049	82.64905	2.300617	19.07849	6.322397	6.818537	10.15382	1.014557	49.16232	4.143303	47.79275	9.954383	23.92005	0.981938661	high
TCGA-HT-7855	1.470859	19.62265	26.64458	0.5626288	81.23881	1.55759	24.8209	9.074811	2.776868	23.76492	1.16324	89.26869	3.862526	37.45328	14.12956	23.94812	1.320905918	high
TCGA-FG-5964	9.508089	8.864065	41.41828	1.422829	72.22309	1.356199	3.890159	52.23707	4.932821	5.184036	0.7272761	19.77401	2.557057	13.3955	20.61772	27.46074	0.604220754	low
TCGA-HT-A5RC	3.730926	18.80909	112.081	0	217.5038	3.17832	34.74542	122.7414	18.22749	29.57204	0.1225616	107.5083	3.050033	554.3984	6.53042	61.29738	188.0434396	high
TCGA-TM-A84Q	2.523912	14.54914	23.26082	0.09901947	108.4612	1.818189	10.44787	12.68346	4.253691	4.087457	1.371806	132.5458	8.751657	37.40028	15.6878	30.96121	0.160590194	low
TCGA-DU-7008	10.46944	13.67953	24.01402	0.5062475	48.79886	1.063268	15.04463	5.719614	2.269066	10.14355	1.628464	81.11478	4.264585	24.96417	19.771	31.14638	0.252755056	low
TCGA-TM-A84M	17.40879	12.76315	34.04297	0.1389134	65.20146	0.9909543	32.1571	6.527044	3.198902	37.74547	2.015041	179.3163	4.803884	65.40134	25.36716	30.93033	0.75321881	high
TCGA-TM-A84F	5.803747	10.69771	79.47772	0.9210163	90.44608	4.690867	4.251602	51.14803	6.055241	3.033465	0.1515808	145.2408	5.300546	10.47028	26.23291	18.39365	0.39856894	low
TCGA-P5-A730	11.87953	11.38234	17.38705	0.109519	86.49179	2.186606	16.17277	16.46731	1.078167	18.08523	1.954118	88.47932	5.672639	20.80243	18.49885	28.96604	0.328068319	low
TCGA-DB-A75K	3.290441	13.95653	38.78855	0.5134354	78.7847	12.41058	10.66267	26.76657	4.017383	9.880777	1.314721	46.9991	4.013319	37.42595	20.25927	24.09851	0.646196079	high
TCGA-FG-8189	0.5553023	4.360849	13.87637	3.130292	22.88012	1.021344	1.250641	29.68867	0.6536018	3.417502	0.1358725	4.58386	1.667167	3.283909	9.843445	5.251487	0.414584561	low
TCGA-IK-8125	5.908455	11.19441	48.23028	1.292149	54.2465	1.250163	8.968678	12.40508	5.065617	17.01446	1.103974	44.20404	3.219721	30.85957	17.18233	21.67095	0.656222789	high
TCGA-DU-6402	1.497011	12.79249	342.8337	0.02517065	116.9178	3.30645	38.72738	25.17275	45.73104	8.595591	0.03085511	48.6065	1.606783	7.712904	8.902937	29.49748	82.33492375	high
TCGA-FG-7641	4.980379	12.32191	32.77019	1.439737	52.09465	1.674303	8.365923	24.4056	0.7716891	19.67192	0.8544272	36.21178	4.1798	45.9168	20.43976	15.08263	0.595769472	low
TCGA-DU-6397	11.28518	14.12058	48.15985	0.7483034	36.62693	0.8031205	15.09191	6.08865	2.588657	41.79977	1.493157	10.20599	2.898305	15.45513	20.09078	45.11157	2.158071881	high
TCGA-HW-7486	5.784156	10.56514	48.13896	1.029088	56.07992	2.262196	12.6113	79.61373	3.139008	9.442552	0.4995659	131.738	4.096144	39.91013	20.46585	21.89171	0.694892834	high
TCGA-E1-A7YD	39.99436	8.230215	174.796	1.776663	67.36635	6.648359	20.43905	12.01959	4.24432	9.508237	0.0349262	62.12409	2.561772	299.6489	9.691323	374.5932	32.70452374	high
TCGA-RY-A847	5.261946	8.24145	63.05024	2.849624	120.6516	3.501564	9.153055	23.39684	3.06821	12.51436	0.6003084	188.7834	3.490208	32.80196	30.6977	16.91986	0.276722892	low
TCGA-DU-6396	3.460795	15.69778	4.809046	0.5154449	78.98462	10.04768	34.36702	18.56928	7.929566	20.64939	1.273977	259.2382	5.281496	12.71309	8.544499	26.08459	1.19549499	high
TCGA-HW-7487	2.806715	10.69216	28.0514	2.302395	37.33287	1.563309	6.591213	40.67598	1.038891	16.6421	0.7226331	12.19938	2.383504	26.31414	17.91323	15.4203	0.757065169	high
TCGA-HT-7610	3.576442	11.48677	30.67588	2.414207	44.05711	1.349966	13.19941	18.4036	1.623662	17.084	0.6464077	52.52526	3.705282	45.56076	16.19045	18.24493	0.701286131	high
TCGA-FG-7634	15.88946	17.2605	34.81101	0.09091016	123.4054	2.57404	29.38643	24.50845	5.61123	15.46446	0.6403435	92.06319	5.185844	40.1236	17.11635	30.11483	2.164647525	high
TCGA-DU-A7TC	12.11068	7.358068	81.10382	2.001622	67.43513	1.531959	4.957467	21.36452	1.69742	3.821368	0.1528375	109.1163	2.816959	34.25272	28.3419	26.24199	0.307410728	low
TCGA-HT-7474	1.264443	10.16191	60.16286	2.673749	89.62493	3.803026	10.03004	65.00179	1.833747	4.69161	0.1786521	70.24181	4.208983	13.08335	19.11159	10.64885	0.75187655	high
TCGA-S9-A6WH	2.281379	15.37935	10.31009	0.6606269	23.46807	0.9313009	4.563329	4.257656	2.517518	3.477729	2.217573	7.863966	3.146539	31.992	13.18942	27.16231	0.16516858	low
TCGA-WY-A85B	5.17403	13.9688	31.02523	0.05280094	116.132	1.705722	12.73243	2.753939	4.783638	5.769894	1.323273	172.4136	5.857484	41.36237	17.80496	27.60669	0.206365631	low
TCGA-E1-A7YY	2.167902	5.033867	22.90967	2.48147	36.29188	1.268601	1.597366	35.35165	1.291376	3.75426	0.06110488	5.5088	1.637628	4.509993	10.41307	5.08933	0.557731097	low
TCGA-HT-7858	2.471531	13.32559	39.96576	0.269901	104.1583	2.332029	13.30697	23.3504	5.19644	3.624323	0.6167781	72.59808	5.014836	26.17299	13.43762	25.19973	0.583378821	low
TCGA-DU-A5TY	3.265904	14.76854	83.13472	0.4584457	195.9942	5.820042	13.06869	26.08598	9.970799	9.324736	0.17772	81.87614	2.415575	401.1455	6.721395	181.79	11.71081068	high
TCGA-QH-A6XA	6.487415	11.47421	54.54328	1.066974	100.1744	2.052844	11.76458	16.74244	2.465295	11.2853	0.6993823	262.9818	3.518971	21.8311	19.53216	21.6904	0.340191334	low
TCGA-DU-5870	9.009679	14.97864	43.91379	0.1128104	95.9273	1.391992	13.57311	6.474116	3.72113	18.54476	1.738466	142.8382	3.451215	21.55933	40.32331	27.98418	0.139659893	low
TCGA-HT-7478	4.314406	10.19402	37.8777	0.3410565	103.554	3.429044	30.81695	11.07096	5.911592	12.33076	0.9256247	57.5041	6.751104	16.66702	17.18695	13.9004	0.558233715	low
TCGA-HT-A5R7	5.5262	6.76476	45.54266	2.716462	69.6851	3.11782	7.453478	39.43291	1.446033	7.907785	0.4012602	88.43749	2.477633	10.33393	16.35743	9.214797	0.595011992	low
TCGA-HT-7677	3.79727	15.58799	39.54134	0.195379	72.8032	1.469097	9.109993	21.95442	3.061672	20.85838	2.338479	69.12203	5.114975	56.86737	18.94857	27.81746	0.363537748	low
TCGA-HT-7482	2.928234	10.52429	51.48579	0.5411799	131.8151	2.240557	17.05013	48.17476	5.63554	14.48329	0.7759043	94.53218	5.36424	18.35885	16.40568	17.82258	0.977367521	high
TCGA-DU-8166	6.659667	6.897108	34.11892	0.66426	50.51808	4.347535	26.55042	10.58109	2.354167	23.82042	1.158079	161.0402	4.500343	60.46352	13.54402	20.34528	0.638816584	low
TCGA-DU-5854	0.8432068	17.29987	70.81886	0.2043247	125.3686	3.815578	9.655579	79.43493	14.90833	24.08279	0.2186631	54.57148	2.208757	211.4742	7.664913	15.4813	18.41029895	high
TCGA-HT-7854	0.1112126	14.21098	78.91258	0.6021151	106.2512	5.057399	14.19815	180.9065	3.319724	1.129768	0.0285254	18.72464	3.64004	54.74591	10.39045	10.48446	7.703703243	high
TCGA-S9-A7QY	2.669467	10.19264	45.44642	6.780731	70.54597	1.998593	7.516846	44.41783	1.721557	3.003152	1.013081	85.3532	3.360597	30.84405	22.26409	17.72255	0.311605807	low
TCGA-QH-A6X3	3.674288	14.04739	43.77303	0.2784747	111.2974	2.345517	21.37454	15.21616	1.941917	9.602229	1.035249	217.1287	5.554031	37.94635	17.48911	22.50402	0.318167169	low
TCGA-FG-5965	11.77397	5.327491	19.84046	2.167577	22.55756	1.157288	2.307085	55.0067	0.6045439	1.550898	0.1968219	6.709929	2.09192	7.255867	14.42006	9.264344	0.552742377	low
TCGA-TM-A84S	11.51689	12.52715	113.4392	0.4322416	181.6889	2.853436	15.01716	37.56452	2.385311	12.26609	0.6452489	231.9908	5.394467	30.69939	25.03651	20.43645	0.80138464	high
TCGA-HT-7468	16.10705	15.13575	18.4396	0.141283	110.9124	2.387163	20.82234	13.13477	1.941737	17.61855	0.7662341	72.87911	4.723298	39.29345	16.16759	26.05922	1.376400015	high
TCGA-DU-8167	0.581254	11.3138	39.79249	0.9284512	83.15218	2.776159	15.40205	33.85889	5.402712	11.94616	0.9273648	247.1658	4.636509	30.76512	21.93231	20.6776	0.250967911	low
TCGA-CS-6186	0.03451377	15.60797	149.2875	0.06093281	140.856	6.761551	57.23255	136.9046	4.865976	15.5665	0.005532865	18.8534	3.06138	49.63146	24.47679	18.16429	19.34895694	high
TCGA-DH-5143	2.893593	8.695016	46.82236	0.858459	170.206	3.404285	15.99835	19.33724	4.62135	11.50752	0.2836884	127.0576	3.489633	33.0516	18.52175	23.69259	0.844541837	high
TCGA-TM-A84R	1.595864	6.595282	23.54283	3.349624	36.15926	1.396234	2.191173	40.26184	0.8986882	6.07566	0.2600951	3.351523	2.433002	10.23078	13.50682	8.701397	0.518715723	low
TCGA-DU-7292	3.886091	9.54759	91.43386	1.787045	70.68778	3.286409	18.2741	25.33971	6.782765	27.28648	0.1940414	19.88373	2.733833	458.2055	10.08687	14.73455	8.534061161	high
TCGA-TQ-A8XE	1.464911	13.41604	39.28275	0.09236598	70.32203	1.796649	9.942269	17.30074	4.699127	8.902471	0.7296761	42.62338	4.107489	40.43492	17.95527	34.41828	0.489174828	low
TCGA-TM-A84O	7.436952	11.95261	87.61887	1.191989	132.6947	3.228856	23.31117	25.3047	5.74667	33.51514	2.340802	60.525	3.952132	4.58238	18.19337	15.68179	1.905122647	high
TCGA-IK-7675	27.21337	13.45448	22.26262	0.1590868	93.88815	0.5214239	28.6654	43.73383	3.104903	27.66737	1.574561	239.338	3.232992	25.80159	10.80824	185.0748	3.688789366	high
TCGA-FG-7638	5.746287	9.428792	73.48745	0.7426924	90.12882	2.461673	13.59381	39.95655	1.749274	15.30991	0.9297902	170.0048	3.592883	15.29408	26.18776	18.74766	0.388255403	low
