# Supplementary material for: An Immune-Related Signature for Predicting the Prognosis of Lower-Grade Gliomas
Source: Front Immunol. 2020 Dec 8;11:603341. doi: 10.3389/fimmu.2020.603341 (PMC7753319; doi:10.3389/fimmu.2020.603341)
Supplement: Supplementary file 3 [file DataSheet_3.zip]

Archive with 1 entries (1 files):
- Supplementary Material 3.txt
