# Supplementary material for: An Immune-Related Signature for Predicting the Prognosis of Lower-Grade Gliomas
Source: Front Immunol. 2020 Dec 8;11:603341. doi: 10.3389/fimmu.2020.603341 (PMC7753319; doi:10.3389/fimmu.2020.603341)
Supplement: Supplementary file 3 [file DataSheet_3.zip › Supplementary Material 3.txt]

id	TMSB15A	MAVS	S100A16	FABP6	PLTP	IFIH1	F2R	CSRP1	APOBEC3C	SEMA5A	GDNF	NMB	BMPR1A	EGFR	BID	CDK4	riskScore	risk
CGGA_1002	8.47	1.19	77.42	19.26	57.67	1.51	1.81	251.56	1.58	3.25	0.5	19.74	1.77	1.6	32.56	141.21	4.432184375	high
CGGA_1003	9.15	2.22	45.58	7.03	126.45	0.59	9.62	29.18	1.83	5.53	2.31	26.67	4.71	30.69	58	80.67	0.022452566	low
CGGA_1010	0.1	7.09	2.33	0	11.21	0.1	0.64	28.29	0.1	1.65	0.81	25.13	4.19	27.3	3.46	25.37	0.245988102	low
CGGA_1012	73.9	4.93	152.57	8.05	136.81	3.91	25.11	145.37	2.5	2.69	1.5	370.48	3.5	10.78	33.48	121.81	5.860537473	high
CGGA_1014	6.08	2.12	178.35	6.61	188.65	6.79	2.83	191.91	6.21	5.72	0.14	79.79	2.29	48.81	30.81	79.22	6.995344384	high
CGGA_1018	18.95	2.92	19.52	1.6	48.96	0.68	19.85	36.06	1.21	12.36	2.02	20.05	3.91	93.33	65.45	84.1	0.024549572	low
CGGA_103	18.01	21.08	32.84	3.91	80.52	2.87	21.53	262.14	2.19	31.29	1.23	167.36	8.6	50.69	40.82	120.43	6.804546259	high
CGGA_1030	3.81	1.41	26.43	17.61	29.38	1.25	2.86	145.49	0.41	1.94	0.34	7.32	1.82	6.82	30.25	27.54	0.716918723	high
CGGA_1048	3.46	2.61	72.32	0.98	110.55	4.87	3.1	96.54	6.64	19.42	1.97	361.39	4.23	3.06	13.58	77.17	0.456729735	low
CGGA_1051	1.17	1.58	30.23	13.5	46.89	0.89	1.98	138.71	1.5	1.83	0.29	9.92	1.65	7.11	19.08	29.37	1.140181418	high
CGGA_1055	11.39	3.74	44.2	0.44	59.19	4.19	13.79	93.59	10.99	5.19	0.71	160.43	6.29	77.73	66.22	139.86	0.044462353	low
CGGA_1057	3.7	2.13	166.55	1.55	185.04	4.07	5.92	301.63	7.31	2.92	0.49	129.05	1.48	2.27	17.19	80.58	20.35025123	high
CGGA_1058	7.05	5.25	109.8	0.99	144.14	3.08	12.24	162.11	5.62	4.5	1.02	490.7	6.24	4.59	34.48	92.41	0.222288903	low
CGGA_106	0.14	3.25	103.95	7.35	244.21	3	3.13	526.66	7.69	1.05	0.17	66.45	1.35	2.34	21.37	52.28	196.7620849	high
CGGA_1065	14.24	5.3	64.1	0.48	224.91	0.52	9.14	14.38	1.72	8.24	2.62	388.24	4.92	72.36	148.88	183.89	6.58E-05	low
CGGA_1066	19.28	22.51	109.09	3.25	87.83	2.94	27.59	188.05	5.83	5	0.4	356.61	7.34	10.15	23.89	79.22	4.580437018	high
CGGA_107	0.76	16.07	226.24	0.72	101.8	4.05	36.58	272.28	12.84	23.99	0.18	172.92	9.55	195.15	40.49	117.17	23.10869577	high
CGGA_108	11.44	7.86	112.71	21.84	102.01	4.11	19.96	183.66	14.52	42.41	4.14	11.84	5.99	1.2	14.72	120.02	26.43049531	high
CGGA_1087	28.58	3.28	35	3.46	41.2	1.2	8.8	47.29	1.43	0.93	1.53	63.15	3.63	22.43	45.02	105.71	0.084215195	low
CGGA_1097	1.8	5.81	222.96	8.33	284.74	4.03	14.75	351.81	6.01	4.09	0	202.08	2.01	48.21	19.99	121.68	122.8550448	high
CGGA_1100	0	12.88	2.32	0	8.34	0.22	0.84	27.67	0.14	29.92	1.05	7.18	1.1	20.68	11.91	29.77	1.073358268	high
CGGA_1101	0.21	20.38	8.42	0.33	22.35	2.61	2.06	13.68	0.32	0.73	0.03	11.6	2.29	27.7	5.16	36.85	0.983559106	high
CGGA_1108	5.45	18.42	42.15	1.69	195.74	16.26	10.83	67.68	7.04	23.25	0.91	34.96	5.35	4.46	14.06	83.26	10.58829984	high
CGGA_1111	148.46	2.48	97.24	2.21	121.94	2.24	11.39	53.83	3.69	3.03	1.03	376.33	3	4.69	35.13	191.48	15.25932799	high
CGGA_112	8	8.79	30.6	0	114.76	1.27	9.9	56.89	2.51	3.67	1.09	289.48	4.37	29.44	35.57	108.59	0.085821129	low
CGGA_1120	0.2	7.61	2.2	0.68	6.55	0.31	1	15.78	0.43	10.79	0.51	1.74	1.03	7.11	3.79	16.64	0.602123329	low
CGGA_1121	5.12	3.26	89.65	3.75	121.45	1.58	9.94	42.42	1.89	3.14	0.19	840.91	3.28	9.01	63.62	145.76	0.005186546	low
CGGA_1126	21.04	3.41	54.57	3.11	111.25	7.48	9.92	60.18	3.06	2.59	1.62	489.44	3.43	10.75	39.07	187.03	0.072007359	low
CGGA_1131	72.3	8.18	5.13	0.21	19.61	1.78	21.76	4.93	3.48	8.01	2.06	65.3	9.67	32.45	37.26	180.57	0.305823687	low
CGGA_1132	4.93	6.63	69.23	3.18	73.14	1.06	1.97	116.47	2.37	1.76	0.1	135.66	1.51	14.02	49.24	59.84	0.177286124	low
CGGA_1137	0.66	5.07	14.24	0.27	8.67	0.36	1.17	39.41	2.1	12.98	1.4	1.52	1.21	0.35	1.68	23.42	0.605695978	low
CGGA_1141	1.55	1.15	120.49	9.77	58.23	1.13	0.47	185.83	1.5	1.7	0.05	29.05	1.64	1.66	26.11	41.34	1.980593227	high
CGGA_1144	0.82	2.41	25.52	14.73	38.48	1.1	0.67	155.21	1.25	1.54	0.22	6.78	1.87	2.94	21.31	20.09	1.171928805	high
CGGA_1147	5.22	8.35	76.86	6.76	142.9	1.46	12.6	57.59	3.2	3.54	0.61	377.9	4.43	36.49	47.57	75.29	0.073182958	low
CGGA_1148	0.62	3.7	84.21	0.07	187.27	3.48	19.85	112.17	4.24	8.48	0.26	51.44	4.21	4.3	28.61	34.87	1.162429274	high
CGGA_1152	9.39	2.65	252.34	0.93	258.5	2.59	5.65	194.48	14.46	5.35	0.23	456.51	1.8	0.92	21.6	79.92	7.801485621	high
CGGA_1154	33.08	14.51	57.93	14.98	114.01	4.28	11.41	49.36	3.49	8.4	0.87	461.55	5.31	41.6	21.22	75.19	1.179411683	high
CGGA_1155	26.3	2.05	76.12	4.76	60.87	1.15	4.98	102.77	1.61	3.45	0.43	323.97	1.54	14	38.75	95.92	0.272578002	low
CGGA_1156	5.86	3.95	66.34	3.44	119.91	2.7	5.07	24.76	2.27	5.52	1.77	219.48	4.02	16.07	56.2	59.2	0.016674873	low
CGGA_1157	0.72	4.02	301.65	6.45	577.3	2.82	21.6	498.31	0.91	1.45	0.02	347.46	1.96	14.77	32.45	85.43	506.8687686	high
CGGA_1158	3.89	4.78	146.28	1.72	253.94	1.48	7.5	52.56	2.25	4.12	1.68	140.25	5.6	20.19	54.23	104.73	0.074316222	low
CGGA_1159	4.17	1.59	71.77	14	67.23	1.04	1.14	180.14	0.91	1.55	0.1	34.76	1.1	5.06	25.93	38.61	1.958217873	high
CGGA_1161	7.41	1.3	125.07	46.53	85.43	0.9	4.45	106.92	1.18	2.6	0.11	389.97	1.33	8.01	37.82	69.77	1.19723306	high
CGGA_1169	3.23	4.61	151.76	1.74	154.67	4.63	11.41	167.32	3.81	2.83	0.96	547.32	3.13	23.62	56.46	66.97	0.081000444	low
CGGA_1178	10.95	8.34	38.37	4.84	41.74	1.61	6.69	149.81	0.89	7.6	1.61	40	2.31	17.28	22.89	116.62	1.127438098	high
CGGA_1181	13.05	2.31	77.73	3.54	123.26	1.37	4.14	40.69	2.18	3.11	0.49	1264.77	2.6	16.51	44.18	126.4	0.003965917	low
CGGA_1183	16.32	6.16	198.74	1.43	456.57	6.54	7.2	40.27	1.94	3.52	0	1054.16	3.31	5.53	14.28	81.91	0.681893146	high
CGGA_1184	7.66	2.11	48.73	9.3	61.09	1.6	1.16	240.49	1.05	2.7	0.08	27.04	1.69	3.15	28.48	45.97	2.683737744	high
CGGA_1185	5.61	2.25	173.62	30.03	142.67	3.08	14.74	52.34	18.67	10.71	2.51	41.18	4.6	5.24	17.85	127.32	4.532959265	high
CGGA_1191	7.65	6.94	6.94	0.1	20.62	0.34	7.43	28.25	1.16	1.1	4.21	6.98	2.84	15.88	59.93	106.51	0.003597213	low
CGGA_1192	7.65	3.16	184.78	1.55	222.65	2.42	8.47	139.03	7.7	3.23	0.49	314.72	4.1	13.17	35.86	62.63	0.834942237	high
CGGA_1198	0	6.19	2.28	0.07	5.89	0.17	0.24	16.52	0.1	6.3	0.22	1.09	1.27	4.86	1.71	6.99	0.525486469	low
CGGA_1204	24.27	9.38	77.16	3.31	76.39	2.19	8.8	42.89	1.78	14.91	1.75	35.52	6.76	32.84	41.28	124.59	0.278948454	low
CGGA_1205	0	5.51	3.2	0.15	55.69	1.12	1.48	11.39	1.46	5.31	0.14	8.38	1.01	1.65	1.95	18.8	0.668623378	high
CGGA_1211	2.23	4.67	124.89	3.26	220.38	4.17	17.11	111.29	3.44	2.77	0.33	124.73	6	29.78	42.75	53.08	0.466937345	low
CGGA_1212	1.01	7.79	38.48	0.85	118.45	3.2	17.15	86.09	2.87	4.22	0.84	169.76	6.72	39.44	30.52	66.35	0.190911091	low
CGGA_1223	8.55	6.22	295.44	0.71	310.52	5.14	7.46	113.93	11.35	9.49	0	152.51	2.28	100.8	28.49	125.71	18.80337825	high
CGGA_1226	0.58	3.99	77.83	6.24	214.93	3.42	21.02	374.24	6.06	1.6	0.09	42.62	2.17	6.55	19.91	43.49	45.06359553	high
CGGA_1228	0.43	3.32	57.63	9.15	77.33	1.37	0.84	199.6	12.12	6.49	1.1	9.29	1.76	2.02	21.91	27.2	2.566645671	high
CGGA_1232	3.43	5.45	112.64	0.5	337.77	2	8.26	60.26	8.54	3.67	0.57	384.27	2.55	11.5	37.05	108.41	0.354656435	low
CGGA_1235	1.81	4.52	122.71	1.64	315.57	2.48	2.84	342.51	6.69	1.24	0.42	80.82	2.99	4.97	29.12	52.41	17.0800045	high
CGGA_1238	2.26	7.11	143.34	0	176.85	3.83	2.47	143.05	21.95	24.02	1.54	72.15	3.21	0.6	11.75	39.31	12.92221525	high
CGGA_1239	17.97	4.87	135.43	1.28	191.03	2.66	6.83	111.4	3.17	5.79	1.43	363.8	4.74	21.09	53.73	93.02	0.113229563	low
CGGA_1264	9.9	5.36	112.78	2.61	133.23	2.6	6.1	148.08	3.63	7.6	2.12	254.13	3.67	7.58	52.58	81.27	0.116829173	low
CGGA_1269	9.28	7.35	45.13	0.28	118.22	4.63	10.52	57.24	1.8	22.97	5.18	278.06	3.99	26.37	77.2	108.18	0.00317548	low
CGGA_1273	2.29	9.46	32.75	8.85	46.45	2.74	7.1	101.65	2.01	3.46	3.12	20.08	2.6	10.83	23.39	93.7	0.2536783	low
CGGA_1286	13.87	2.18	170.17	3.95	82.42	1.16	3.16	238.09	1.3	5.55	0.38	588.16	2.14	11.4	58.35	119.18	0.196072987	low
CGGA_1295	4.87	3.26	67.1	0.71	279.77	5.89	14.79	155.44	4.85	4.17	0.24	385.7	4.89	5.02	36.08	122.66	0.605721892	low
CGGA_1300	6.58	4.29	95.44	3.03	78.52	3.37	9.66	297.03	4.98	1.41	0.37	145.5	4.6	12.02	34.11	70.12	2.487207621	high
CGGA_1303	0	4.92	6	0.58	15.67	0.39	1.15	87.77	0.38	7.72	0.07	4.5	5.46	14.82	7.41	16.61	0.610963846	low
CGGA_1305	5.45	2.04	60.63	3.42	165.52	2.18	3.17	68.82	2.25	1.87	0.31	731.38	3.25	10.53	45.64	71.77	0.018433773	low
CGGA_1311	8.83	1.93	25.81	3.13	50.29	2.02	8.15	46.72	2.02	5.08	0.83	398.06	4.54	16.8	39.54	77.26	0.027991498	low
CGGA_1317	0.1	10.78	5.05	0	21.11	0.37	1.05	45.85	0.16	8.57	0.53	9.46	1.8	41.11	16.22	15.01	0.406640976	low
CGGA_1318	3.36	4.01	43.23	1.8	182.22	3.5	8.55	108.06	4.66	1.59	1.43	50.07	3.68	10.23	20.23	49.08	0.627472637	low
CGGA_1319	13.21	2.03	74.1	21.57	58.39	0.95	5.15	53.32	0.77	4.1	0.32	511.18	2.41	8.55	37.12	48.79	0.112177782	low
CGGA_1321	80.17	7.87	32.45	80.02	102.21	3.65	16.66	49.64	3.43	7.09	3.63	340.96	5.09	15.1	19.07	207.57	31.7816744	high
CGGA_1334	1.09	7.55	139.87	3.57	187.86	3.47	6.99	801.94	14.46	2.36	0.16	47.49	2.25	7.36	17.26	35.28	6338.155732	high
CGGA_1335	13.6	2.41	130.69	19.17	134.39	1.36	5.34	113.06	1.06	6.62	0.82	210.37	2.91	18.82	71.48	124.32	0.130963771	low
CGGA_1339	4.74	13.3	48.02	1.18	71.63	2.15	5.21	463.65	3.88	10.32	2.16	74.03	5.61	32.8	31.1	83.22	10.82167275	high
CGGA_1345	5.7	2.04	245.39	3.68	212.75	3.21	4.65	73.66	7.17	4.06	0.11	496	2.59	6.23	43.58	68.23	0.292952952	low
CGGA_135	4.82	23.2	235.41	0.4	449.5	6.7	30.04	206.99	17.17	14.56	1.89	31.2	3.54	7.08	22.77	114.65	202.1572805	high
CGGA_1350	0	9.04	15.18	0.09	26.04	0.93	0.73	77.38	0.09	7.65	1.52	18.9	6.36	37.06	8.62	16.9	0.299909767	low
CGGA_1356	2.01	4.75	60.98	13.52	51.03	1.79	0.93	296.79	1.82	1.72	0.27	20.03	1.6	4.55	27.78	27.37	5.262288331	high
CGGA_1359	8.1	3.05	322.73	19.03	125.97	1.7	9.84	137.13	11.25	13.55	2.27	151.08	3.96	0.36	13.5	123.48	14.68452239	high
CGGA_1361	3.19	8.46	98.55	7.97	109.39	3.45	15.06	173.29	1.99	8.24	0.78	341.47	5.07	25.03	28.58	62.97	0.898402352	high
CGGA_1362	30.75	4.66	81.61	11.06	107.82	3.32	6.33	122.16	6.32	2.59	0.03	54.79	4.8	13.21	35.07	48.51	2.156058563	high
CGGA_1368	0	9.79	5.87	0.08	10.48	0.29	0.74	19.54	0.25	22.17	0.58	7.31	9.77	13.51	8.39	22.25	0.350443235	low
CGGA_1369	8.33	2.35	45.25	5.7	72.88	0.83	7.74	61.7	1.94	5	0.41	621.82	2.08	9.56	42.75	158.18	0.03320749	low
CGGA_1377	3.9	10.99	62.36	0	143.52	2.68	17.11	44.71	2.24	7.17	1.78	558.35	7.15	48.83	40.57	129.55	0.02525114	low
CGGA_1383	6.89	3.32	36.75	1.81	47.81	0.6	1.34	36.74	1.02	1.39	0.48	45.05	1.69	10.51	58.07	163.5	0.034845575	low
CGGA_1389	10.12	1.68	76.68	19.13	62.57	0.62	2.96	102.79	1.49	3.51	0.69	31.75	1.57	6.69	51.26	104.41	0.292069154	low
CGGA_1390	2.32	1.65	206.08	12.01	60.98	1.07	1.88	137.3	1.53	2.09	0.14	34.9	1.76	2.38	18.76	44.31	3.574448226	high
CGGA_1398	12.59	10.15	58.68	0.41	181.41	1.45	25.69	78.55	3.27	11.53	1.55	1404.74	3.77	14.39	60.44	136.48	0.002535913	low
CGGA_1401	3.95	15.01	81.37	0.96	117.78	2.8	31.3	106.3	3.91	10.81	1.09	409.68	8.47	21.72	51.22	77.33	0.090993671	low
CGGA_1404	25.4	2.39	152.54	8.09	117.89	1.51	7.97	130.45	1.72	3.63	0.53	1118.19	3.23	13.27	78.66	120.53	0.005873121	low
CGGA_1407	5.63	1.8	152.63	5.59	87.45	0.34	1.72	144.99	2.52	2.76	0.16	59.34	0.82	4.49	20.36	49.99	2.581354648	high
CGGA_1413	6.79	12.32	48.57	4.25	62.25	2.86	11.55	148.69	1.14	16.17	0.76	44.19	7.04	34.18	33.42	45.38	1.023665066	high
CGGA_1417	13.34	14.96	53.23	1.42	50.64	2.09	11.86	103.4	2.38	21.79	2.25	28.63	6.2	70.55	38.69	76.24	0.479090333	low
CGGA_1424	0.24	4.86	6.24	0.08	12.5	0.2	0.31	17.11	0.16	3.61	0.47	6.98	3.96	4.92	3.66	11.96	0.266819529	low
CGGA_1431	6.72	2.09	161.28	12.01	187.1	1.83	8.1	134.55	1.81	3.64	0.23	654.47	2.52	6.7	39.85	84.95	0.262863672	low
CGGA_1435	37.84	4.69	38.96	1.76	116.01	1.71	12.79	106.08	2.39	11.71	1.48	395.16	6.34	27.29	40.06	152.07	0.226031231	low
CGGA_1437	0.57	2.08	44.04	16.81	63.56	1.23	1.76	201.14	1.3	1.43	0.09	24.53	1.65	4.33	29.9	39.56	1.651152743	high
CGGA_1440	10.03	4.14	119.7	6.24	172.23	2.06	4.92	198.35	2.56	6.6	1.52	200.66	3.93	10.65	53.59	102.45	0.358171808	low
CGGA_1443	0.43	3.3	149.78	1.32	489.12	5.56	2.13	258.48	9.25	2.05	4.59	43.32	1.44	0.45	18.45	83.72	6.390742846	high
CGGA_1445	0.31	9.18	0.5	0.11	5.31	0	3.32	10.26	1.2	0.79	0	0.76	2.69	6.18	8.7	33.05	0.326505777	low
CGGA_1446	0.09	4.32	8.58	0.22	8.09	0.19	0.6	16	0.12	2.25	0.13	5.66	8.96	12.39	1.97	7.94	0.183021486	low
CGGA_1447	0.1	2.47	2.96	0.18	5.24	0.22	0.06	65.72	0.42	2.46	0.07	1.97	3.23	0.92	1.82	17.96	0.522744318	low
CGGA_1454	0.46	2.12	34.17	28.24	38.65	1.17	0.44	200.38	0.54	1.29	0.11	11.6	1.17	2.21	36.07	25.14	1.588767031	high
CGGA_1455	0	4.88	6.78	0	8.95	0.37	0.47	29.51	0.2	3.12	0.11	8.15	5.4	9.8	6.6	11.85	0.253013301	low
CGGA_1458	44.45	10.97	44.96	0.59	51.79	0.99	17.64	31.82	4.18	3.28	1.99	24.54	5.41	110.96	74.4	149.8	0.042461285	low
CGGA_1459	14.42	23.09	226.37	3.88	232.73	15.58	26.46	205.71	27.48	21.42	0.06	160.51	6.33	319.58	38.59	83.64	221.8694887	high
CGGA_1463	10.62	10.81	53.45	2.21	81.74	2.46	11.8	124.75	2.93	14.94	0.93	89.98	7.42	56.79	46.16	75.71	0.334686937	low
CGGA_1469	0.07	6.19	5.42	0.2	11.95	0.16	0.47	26.08	0.19	5.05	0.29	8.39	9.21	11.03	4.84	13.92	0.19587962	low
CGGA_1471	2.52	4.15	149.17	2.64	213.14	2.62	11.9	136.3	5.34	1.64	0.18	622.75	6.07	13.69	38.08	77.32	0.170919486	low
CGGA_1474	0	5.83	8.03	0	32.23	0.57	0.24	131.25	0.39	1.85	0.3	8.84	6.08	11.73	4.11	8.21	0.774880478	high
CGGA_1487	52.04	5.01	27.24	0.16	141.8	1.56	27.36	18.02	0.95	2.26	0.33	44.51	2.39	27.16	44.34	147.11	0.707811217	high
CGGA_1488	4.42	16.94	92.08	4.9	112.58	2.31	19.52	210.93	2.73	20.13	0.53	279.38	9	41.27	46.14	77.68	1.205167388	high
CGGA_1497	136.81	12.81	37.31	0.66	28.73	2.41	8.21	72.49	1.66	3.56	1.04	48.44	3.33	34.1	17.63	204.28	72.01112093	high
CGGA_1502	4.78	2.43	143	0.63	287.25	1.62	7.93	252.67	2.35	2.76	0.28	1405.54	1.95	7.44	97.13	92.55	0.002277764	low
CGGA_1504	4.49	2.76	103.02	3.42	174.97	1.06	9.23	103.55	2.89	2.04	1	218.02	2.34	6.69	38.1	54.63	0.226302337	low
CGGA_1508	1.11	3.15	207.52	1.31	288.56	2.07	6.8	493.75	3.14	0.66	0.04	253.1	1.98	2.66	42.56	83.26	36.14978088	high
CGGA_1510	28.9	18.18	61.58	0.73	121.7	2.36	13.87	63.82	7.26	5.83	4.06	179.44	5.84	27.14	33.84	186.57	0.215284392	low
CGGA_1513	25.55	3.13	222.74	8.35	139.98	1.27	6.23	63.43	2.69	1.36	0.44	250.15	2.67	40.1	81.43	146.32	0.075286437	low
CGGA_1516	12.44	2.54	156.52	34.8	234.7	1.95	9.06	19.71	1.2	1.76	1.25	956.01	3.89	26.89	79.68	120.56	0.006344608	low
CGGA_1517	14.7	2.74	54.35	2.36	97.42	0.86	4.36	74.85	1.12	9.32	0.8	178.65	2.49	7.37	44.34	134.52	0.153705093	low
CGGA_1518	13.28	2.75	176.73	17.05	20.67	0.81	13.11	15.39	2.79	18.48	2.23	17.03	2.78	0.74	12.6	114.26	2.099213507	high
CGGA_1523	9.84	7.77	119.72	4.39	101.7	6.46	6.84	238.44	5.03	3.72	0.14	95.29	7.29	23.75	25.56	48.17	4.899570878	high
CGGA_1524	50.6	1.88	106.4	7.59	133.74	1.53	11.17	124.97	1.41	3.75	0.12	220.39	3.14	29.82	61.32	133.11	0.656371365	high
CGGA_1526	15.23	14.2	81.37	2.36	137.51	4.75	7.65	238.73	4.64	4.26	1.31	58.37	12.71	41.73	55.07	99.25	0.477448564	low
CGGA_1527	22.61	4.13	92.95	3.39	119.22	2.5	9.18	106.02	3.48	9.33	0.75	261.03	2.3	23.4	47.73	111.32	0.352621633	low
CGGA_1528	11.71	3.26	85.87	8.14	114.7	1.85	3.36	156.86	1.6	4.42	0.64	317.5	2.7	5.53	49.12	123.46	0.230347618	low
CGGA_1533	2.11	2.99	259.21	0.86	327.45	6.32	4.46	254.87	5.52	1.74	1.25	100.25	1.13	59.57	14.09	83.82	36.99888189	high
CGGA_1536	2.61	16.45	61.57	0.8	140.4	4.78	20.99	51.71	5.14	2.9	0.71	122.44	7.01	35.49	27.93	60.99	0.469666678	low
CGGA_1544	6.21	3.51	46.74	2.21	101.73	1.08	5.44	4.27	2.74	6.85	0.92	475.99	3.09	17.53	50.41	182.33	0.014619541	low
CGGA_1552	13.6	2.15	104.28	2.29	109.21	1.73	3.73	150.17	0.97	2.79	1.45	613.77	2.65	10.53	51.1	138.5	0.039719307	low
CGGA_1553	10.83	7	43.56	8.92	52.25	2.26	2.94	342.43	2.3	2.88	0.45	26.58	2.97	11.45	33.66	55.67	6.339554185	high
CGGA_1557	5.55	2.77	62.07	10.39	62.36	0.64	4.7	63.62	1.01	10.2	0.74	77.27	1.38	20.26	58.34	108.67	0.090017817	low
CGGA_1562	7.94	1.61	155.94	5.71	176.39	1.25	4.8	185.84	0.82	2.99	0.21	140.92	3.84	24.56	72.36	89.81	0.185513392	low
CGGA_1563	1.94	4.68	87.75	1.34	60.84	5.34	5.48	110.33	5.24	1.26	0.5	27.34	5.98	3.8	8.3	107.96	1.546211744	high
CGGA_1565	2.03	2.54	188.03	0.32	181.44	2.81	1.52	326.28	2.39	3.38	0.28	805.92	3.14	5.69	36.12	76.59	0.733020315	high
CGGA_1566	133.54	2.05	32.12	1.53	56.93	0.48	7.29	37.49	1.57	1.7	0.33	73.02	2.2	24.35	54.31	193.74	3.801628525	high
CGGA_1567	16.29	2.18	83.92	31.06	42.61	4.79	3.08	113.08	4.12	3.48	0.83	44.17	1.56	5.33	25	117.82	3.817333349	high
CGGA_1569	8.46	2.57	203.93	9.01	133.72	0.85	2.62	192.44	1.65	3.59	0.25	837.35	2.23	7.48	57.4	97.07	0.086464295	low
CGGA_1575	72.98	4.23	121.71	0.65	205.8	2.07	13.87	113.73	5.04	9.73	0.87	270.3	5.79	8.85	39.69	242.9	4.993369105	high
CGGA_1579	0.94	1.46	67.72	40.44	82.48	0.32	0.36	205.66	0.9	0.42	0.06	57.35	0.36	2.17	43.01	44.5	2.604482662	high
CGGA_1580	3.08	12.52	78.25	0.42	183.62	4.54	16.25	140.76	6.29	7.46	1.51	376.99	8.12	27.22	39.16	105.79	0.220227646	low
CGGA_1587	20.67	7.09	43.44	0.06	185.84	5.1	20.39	110.8	6.83	9.58	1.87	39.25	9.1	15.02	38.82	168.85	0.542554543	low
CGGA_1588	6.36	3.81	114.52	7.3	98.24	0.98	1.94	78.55	5.37	0.59	0.08	549.71	0.65	6.28	13.49	48.35	0.467239408	low
CGGA_1589	0.35	6.8	23.98	5.14	46.86	2.81	1.37	325.2	1.89	2.57	0.24	4.48	2.64	3.62	15.15	21.8	8.797789338	high
CGGA_1591	1.69	11.26	40.84	2.68	48.5	2.73	6.32	230.72	2.91	16.62	2.33	32.08	5.63	24.5	20.98	48.05	1.766816069	high
CGGA_1592	11.22	15.66	29.38	1.34	29.37	3.37	19.02	104.1	2.65	41.35	3.58	41.68	5.65	40.41	65.9	89.98	0.118589707	low
CGGA_1598	332.9	3.51	51.42	6.23	45.71	1.14	6.26	75.74	2.88	13.03	7.16	71.05	1.94	0.41	37.92	1872.48	44746.55033	high
CGGA_1606	130.88	12.79	13.59	0.13	75.98	5.71	32.13	51.25	2.89	16.16	2.13	70.44	7.77	6.28	26.29	779.74	102.1301504	high
CGGA_1607	29.93	4.6	383.86	0.34	141.81	3.44	21.92	21.75	4.51	19.12	1.7	855.9	5.39	12.64	91.08	108.96	0.012226546	low
CGGA_1608	54.77	3.5	58.74	7.98	45.56	7.54	5.33	189.77	12.79	15.47	1.02	20.53	1.78	1.42	23.12	103.85	31.69745994	high
CGGA_1614	3.8	2.67	215.68	6.23	194.95	2.16	17.62	195.34	2.96	4.37	0.18	969.02	3.53	7	51.92	122.35	0.117040499	low
CGGA_1618	11.34	2.03	197.64	7.72	153.58	1.31	6.39	66.99	1.08	2.6	0.28	580.86	2.11	9.5	46.59	109.76	0.11163217	low
CGGA_1619	5.39	2.16	111.8	1.68	106.33	1.54	5.93	47.18	1.13	2.12	0.5	266.53	4.16	18.31	35.3	744.48	0.397886641	low
CGGA_1620	2.65	2.08	97.58	19.98	100.47	1.29	0.95	208.03	0.73	2	0.37	59	1.39	4.7	36.3	53.82	2.003908285	high
CGGA_1621	7.36	2.71	84.14	0.41	140.32	1.54	5.42	37.92	2.05	4.26	0.72	2580.93	2.71	10.14	52.81	120.37	2.77E-05	low
CGGA_1623	0.58	7.64	250.22	2.19	176.11	1.91	8.33	605.52	8.76	8.99	0.04	91	1.4	7.23	13.67	64.07	2106.764638	high
CGGA_1627	2.74	2.05	183.11	4.88	254.75	1.97	11.11	139.28	1.94	7.03	0.76	314.23	2.95	8.88	46.27	79.52	0.481305073	low
CGGA_1642	3.08	2.63	227.99	1.77	164.88	0.43	3.55	13	1.58	0.6	0.2	2753.25	1.33	4.9	48.75	135.68	4.53E-05	low
CGGA_1645	5.74	13.58	25.32	1.22	67.54	1.59	17.75	33.45	4.01	5.82	1.82	116.2	6.63	71.1	25.31	124.95	0.170551996	low
CGGA_1649	4.26	1.61	28.45	2.27	35.64	0.47	4.41	18.61	1.2	0.89	0.12	113.32	1.02	2.85	28.34	41.35	0.102921123	low
CGGA_1651	6.29	1.67	60.04	31.84	38.95	1.06	2.39	182.77	0.88	2.05	0.09	40.03	1.26	3.96	23.37	33.9	4.607231865	high
CGGA_1655	5.78	3.22	95.74	2.47	93.11	1.38	5.64	146.06	1.69	3.3	0.95	952.33	2.02	5.93	32.68	67.75	0.035185762	low
CGGA_1660	1.2	4.02	66.97	39.23	7.74	0.68	2.45	48.95	1.3	0.1	0.71	104.16	7.49	7.14	7.12	30.74	1.017088427	high
CGGA_1662	5.04	2	89.7	11.93	97.87	0.74	4.7	64.48	1.78	4.83	0.55	79.28	1.59	22.98	85.05	118.02	0.022756921	low
CGGA_1664	15.95	1.74	97.23	25.52	106.24	1.48	4.6	243.16	1.46	2.89	0.4	303.5	1.78	7.52	42.58	53.6	2.016301924	high
CGGA_1667	5.75	14.42	52.17	2.71	61.34	2.81	8.72	302.42	3.14	13.13	1.05	64.89	6.7	59.21	30.31	44.16	4.666106419	high
CGGA_1669	55.66	14.79	81.03	1.1	119.59	5.63	29.01	148.66	5.2	1.97	0.29	187.13	4.97	100.29	17.3	1855.24	972.539065	high
CGGA_1670	133.3	3.2	100.03	1.27	87.61	5.97	11.86	130.89	3.72	7.47	0.54	260.8	3.79	2.6	21.18	318.46	128.8099696	high
CGGA_1671	142	4.08	51.8	1.73	73.46	2.63	12.31	73.97	2.29	2.1	1.01	396.49	4.52	19.76	24.15	133.37	12.83443134	high
CGGA_1673	2.4	4.77	51.59	11.62	82.72	0.91	4.3	94.45	0.67	6.35	0.43	154.83	2.45	18.05	35.81	68.63	0.309632642	low
CGGA_1675	17.47	9.1	19.72	0	143.51	4.68	26.96	103.93	4	2	1.29	413.46	8.63	16.08	31.73	99.64	0.141442826	low
CGGA_1679	7.63	1.22	88.76	90.2	62.84	0.31	0.97	139.23	0.46	0.43	0.56	164.5	0.78	3.92	26.33	24.88	20.77701546	high
CGGA_1680	7.18	1.85	137.14	8.39	112.91	9.37	4.69	162.92	5.46	2.42	0.24	83.26	3.69	3.97	33.86	71.98	1.969136546	high
CGGA_1685	25.35	11.57	71.19	0.59	37.02	3.45	14.42	73.08	2.97	11.45	2.1	51.58	7.48	25.99	29.39	138.8	0.49806292	low
CGGA_1686	33.28	1.71	66.22	5.67	122.13	1.14	3.32	115.2	1.32	9.73	0.6	414.24	1.43	6.65	45	158.67	0.352296334	low
CGGA_1689	4.24	3.14	126.95	0.79	268.08	2.42	8.79	79.32	3.08	7.29	0.42	840.17	3.09	15.32	41.62	107.6	0.059504814	low
CGGA_1695	8.17	1.91	119.53	2.38	126.06	1.02	8.38	74.63	1.64	3.65	0.73	732.83	2.41	11.12	54.23	108.51	0.015612303	low
CGGA_1696	0.09	3.98	9.3	0	12.37	0.96	0.58	141.77	0.38	2.44	0	7.8	2.12	5.8	0.24	10.12	1.704474235	high
CGGA_1700	11.35	2.7	162.41	8.27	88.74	1.58	3.2	214.65	3.1	2.49	0.34	197.14	1.91	4.94	44.03	93.53	1.268040954	high
CGGA_1701	19.59	1.99	207.49	4.01	131.99	1.55	2.33	150.07	1.26	9.43	0.53	279.55	2.14	11.22	62.07	139.42	0.3722469	low
CGGA_1703	2.34	1.91	122.39	3.64	191.11	1.74	3.65	76.37	1.7	3.71	0.31	1559.86	1.87	5.22	46.51	97.16	0.002602066	low
CGGA_1704	2.68	3.73	255.06	0.81	243.37	1.26	7.98	65.74	2.73	1.84	0.35	1695.17	2.03	6.39	43.93	108.06	0.004796218	low
CGGA_1715	10.49	4.63	227.27	0.1	91.55	1.79	7.45	72.29	9.13	45.63	2.3	64.58	3.12	0.88	13.57	111.54	11.1246602	high
CGGA_1716	14.66	10.75	52.29	1.06	86.84	6.7	17.37	173.59	6.83	1.06	1.63	93.68	10.31	7.2	20.53	41.21	0.938405214	high
CGGA_1718	8.36	2.53	98.19	3.21	177.95	2.11	6.85	129.72	2.12	3.08	0.44	1417	3.61	14.8	52.43	94.56	0.004172684	low
CGGA_1720	7	16.53	44.81	0.82	75.67	2.92	24.3	67.7	1.76	17.48	1.43	126.3	9.71	44.89	23.64	76.24	0.534158244	low
CGGA_1723	12.52	2.49	80.28	10.99	84.72	0.98	3.78	96.49	0.98	1.04	0.57	136.61	2.57	26.37	70.51	136.47	0.052944658	low
CGGA_1725	26.77	5.28	52.47	1.5	110.02	2	15.06	51.41	1.07	10.81	1.31	572.55	4.15	45.71	110.65	197.84	0.001283235	low
CGGA_1731	43.96	3.36	34.29	3.29	66.39	1.07	3.45	74.01	1.69	6.96	1.01	273.57	2	6.38	32.67	207.12	0.52064375	low
CGGA_1737	20.36	2.12	70.64	4.5	73.13	0.82	7.73	130.59	0.61	9.17	0.97	332.16	1.88	9.71	45.52	123.01	0.197380692	low
CGGA_1738	0.63	4.08	166.93	5.91	251.37	3.06	13.46	346.05	2.94	7	0.21	152.12	1.97	140.96	25.16	96.13	44.33290822	high
CGGA_1739	32.65	3.18	65.01	2.36	104.66	2.86	8.11	138.01	2.63	5.79	1.33	316.74	2.92	16.99	50.39	86.68	0.191437082	low
CGGA_1743	3.59	2.25	64.24	22.7	51.19	1.11	3.72	277.25	0.61	1.72	0.13	67.25	1.74	8.06	27.37	54.41	5.803182419	high
CGGA_1745	0.21	3.78	5.98	0	6.32	0.13	0.46	40.63	0.07	3.57	0.06	1.84	5.85	4.78	3.83	4.42	0.304695066	low
CGGA_1760	1.42	2.55	169.98	8.12	151.84	8.56	4.51	158.93	11.73	3.5	0.1	167.54	1.19	39.77	22.78	85.5	6.425176991	high
CGGA_1771	14.15	13.56	34.73	7.62	38.94	1.3	9.17	237.26	1.03	11.38	1.4	8.27	3.14	22.93	38.9	60.03	2.207908383	high
CGGA_1786	8.05	3.01	20.12	0.22	68.32	1.34	4.29	137.44	0.82	8.47	0.8	262.07	2.57	16.4	106.73	140.98	0.002976803	low
CGGA_1791	0	5.58	5.86	0	13.72	0.67	0.32	88.58	0.44	6.97	0.02	15.83	2.17	1.27	1.67	182.79	1.65912242	high
CGGA_1809	57.91	5.28	91.13	0.43	30.1	2.14	7.22	66.07	1.9	7.35	0.31	62.4	1.44	5.65	32.18	1371.34	38.19281987	high
CGGA_1829	0.46	2.29	58.02	27.61	75.22	1.84	0.69	319.55	1.02	2.82	0.12	30.35	1.6	3.06	20.35	32.94	18.4690073	high
CGGA_1850	12.24	4.5	162.92	7.26	152	4.61	6.72	116.11	1.8	8.28	0.53	476.31	4.54	21.19	72.3	151.99	0.062606288	low
CGGA_1854	13.35	2.6	24.24	0.82	187.1	1.36	15.5	136.05	2.46	2.99	0.74	779.98	3.2	11.72	41	136.53	0.050529122	low
CGGA_1862	7.6	15.06	342.06	0.17	128.71	11	27.23	100.06	5.12	16.03	0.24	135.06	6.04	490.62	17.79	227.42	67.13910827	high
CGGA_1863	35.4	2.88	36.66	8.16	68.51	0.97	5.03	45.69	1.07	2.97	1.98	75.29	2.28	13.87	70.17	215.1	0.036946042	low
CGGA_1875	6.47	2.12	297.37	2.45	71.56	1.27	6.14	102.29	12.75	10.77	3.12	68.28	1.36	3.21	18.09	126.57	2.227980964	high
CGGA_1880	11.92	2.38	41.2	3.59	144.36	1.01	7.66	30.99	1.11	2.97	0.38	915.87	2.97	18.38	24.14	163.23	0.032448001	low
CGGA_1882	31.5	1.93	93.01	184.39	36.7	0.64	4.19	163.53	4.49	1.28	0.26	162.27	1.63	13.37	31.93	92.91	4308.832106	high
CGGA_1902	9.5	1.98	188.26	9.16	122.89	1.57	7.76	189.46	1.97	4.79	0.89	1046.36	4.73	13.28	70.33	94.76	0.01173276	low
CGGA_1906	7	2.55	86.58	6.79	135.68	2.51	23.99	95.12	3.51	4.44	0.41	940.49	2.35	4.37	36.39	102.14	0.051174431	low
CGGA_194	29.5	3.66	108.88	15.69	119.91	3.91	7.82	188.73	1.25	4.53	0.99	174.96	4.04	34.74	52.48	84.51	1.024606104	high
CGGA_2002	5.36	9.83	44.34	1.33	126.33	1.65	17.71	423.41	1.71	6.41	1.14	161.87	2.86	13.33	27.78	103.18	14.31280352	high
CGGA_2006	8.81	16.96	18.43	0.27	768.71	2.55	36.78	177.15	7.24	22.17	1.14	640.72	5.48	10.57	26.43	139.98	16.8922227	high
CGGA_2013	7.57	3.59	249.26	2.18	242.22	1.39	9.14	199.07	1.61	5.55	1.1	712.96	2.16	3.69	54.11	82.19	0.206413922	low
CGGA_265	7.46	1.84	176.24	2.98	184.1	1.53	11.13	127.01	2.39	7.67	0.92	1463.88	4.98	5.68	48.28	85.58	0.005850811	low
CGGA_279	188.74	2.19	62.44	6.64	32.48	1.01	9.1	83.09	1.26	10.33	0.65	114.16	3.99	3.35	25.26	137.03	263.0464069	high
CGGA_28	7.75	3.51	73.77	4.99	54.13	1.24	3.21	87.8	1.19	3	0.31	367.24	1.31	5.77	20.87	51.94	0.298226889	low
CGGA_288	13.25	7.38	116.35	1.23	145.6	1.95	8.23	198.72	4.45	7.38	1.6	462.61	3.73	10.14	83.28	155.64	0.033272581	low
CGGA_290	6.53	17.1	51.73	0.78	69.04	3.44	19.81	109.46	2.45	17.06	2.1	27.04	6.87	65.73	52.47	84.58	0.205425386	low
CGGA_320	10.16	6.73	143.29	2.13	151.75	2.31	7.73	241.72	3.26	6.9	0.53	135.05	8.53	12.91	61.8	55.91	0.436768957	low
CGGA_336	27.07	9.82	52.11	0.46	46.15	1.47	19.89	29.52	1.21	0.87	2.35	91.8	7.58	60.86	64.62	122.59	0.015353241	low
CGGA_358	11.45	1.93	194.88	17.49	98.86	1.93	3.62	151.45	1.98	1.98	0.2	204.75	2.01	3.62	34.28	59.62	1.991939259	high
CGGA_362	0.29	8.17	221.31	0.39	178.29	5.48	9.87	454.09	7.35	1	0.4	83.85	6.47	2.04	26.04	77.15	67.03676519	high
CGGA_369	4.11	1.44	58.38	21.79	51.38	1.37	1.4	352.19	1.32	2.17	0.19	51.44	1.45	3.65	28.52	35.28	10.82801389	high
CGGA_406	252.24	11.7	20.08	0.35	39.17	0.87	33.36	17.4	0.46	71.02	2.09	62.24	7.31	2.52	29.75	289.8	14343.87204	high
CGGA_42	3.78	6	68.04	6.37	137.36	2.32	4.12	242.53	3.29	5.68	1.63	281.25	5.4	25.33	40.29	74.75	0.409943447	low
CGGA_420	12	13.58	84.41	0.28	11.3	0.55	10.92	51	1.66	32.12	1.65	10.75	4	56.15	57.73	137.96	0.238793295	low
CGGA_482	8	9.15	62.44	0.88	90.94	7	9.58	173.88	5	5.49	3.83	112.12	3.53	15.85	48.17	104.93	0.112451419	low
CGGA_492	34.15	9.26	60.87	20.33	105.34	4.47	22.61	226.32	8.09	38.54	5.2	44.91	4.35	1.43	29.16	156.63	13.73086892	high
CGGA_503	3.66	8.92	51.55	5.1	61.29	1.25	6.96	167.92	1.25	6.31	0.95	52.99	3.09	16.31	30.58	41.81	0.814791597	high
CGGA_507	1.9	5.16	54.63	5.65	77.93	1.82	2.28	262.01	1.59	2.21	0.9	15.78	2.21	26.18	20.96	39.83	3.213889935	high
CGGA_521	59.14	8.52	142.84	2.34	174.61	18.66	24.9	231.39	7.18	24.33	0.36	63.29	4.06	19.22	30.8	73.85	270.2953199	high
CGGA_583	0	2.7	4	0.16	8.85	0.21	0.54	29.04	0.13	2.48	0.2	14.64	5.56	6.85	1.11	8.02	0.265104524	low
CGGA_619	15.7	4	86.67	22.21	128.61	2.45	1.44	167.63	1.6	8.82	0.11	134.85	2.36	9.78	13.41	111.58	14.5441049	high
CGGA_621	31.28	4.07	35.33	3.7	65.48	1.23	10.17	20.06	0.92	15.19	0.92	190.98	1.73	4.81	37.41	251.01	0.385520447	low
CGGA_625	86.68	2.61	175.39	24.29	107.59	1.68	5.24	284.53	1.32	2.65	0.32	874.33	2.8	10.14	59.92	124.23	3.766652874	high
CGGA_634	6.81	9.16	63.23	8.3	44.16	1.67	5.29	318.45	1.2	6.09	1.07	29.52	3.67	25.73	38.12	41.98	2.993688464	high
CGGA_652	21.77	3.72	36.97	11.12	55.26	4.09	8.72	214.67	1.79	4.25	0.85	494.24	2.69	17.35	46.87	167.86	0.312413907	low
CGGA_663	7.7	9.21	44.34	9.64	57.98	2.45	4.78	199.09	0.71	7.5	0.71	27.78	4.74	32.49	34.29	42.31	1.342603429	high
CGGA_703	1.04	5.2	142.11	0.06	278.54	4.56	13.46	145.79	12.08	1.71	0.51	47.74	1.66	4.79	16.06	95.88	9.584249947	high
CGGA_705	10.21	14.2	110.17	0.71	156.36	4.25	18.2	63.98	4.36	7.16	0.73	903.65	6.77	25.32	45.6	96.8	0.031820694	low
CGGA_707	2.08	15.34	77.74	4.19	174.97	3.2	5.08	305.55	1.34	3.94	0.2	44.32	7.28	37.53	34.65	48.46	6.124068499	high
CGGA_720	30.43	2.45	35.01	5.76	47.4	1.53	21.41	81.17	0.86	1.38	0.31	186.29	3.29	17.43	49.7	219.01	0.212445509	low
CGGA_721	1.68	8.43	63.68	17.2	109.68	3.98	8.97	291.62	2.8	6.97	0.3	21.26	6.22	12.53	30.02	63.41	8.808724269	high
CGGA_724	15.54	2.18	114.04	19.42	94.22	1.19	4.01	226.01	0.87	3.39	0.41	158.78	2.21	14.69	60.26	78.78	0.763283881	high
CGGA_730	14.44	6.15	123.85	1.41	131.14	2.84	2.6	459.74	2.96	3.83	0.44	404.54	3.3	17.84	30.22	68.47	15.06720598	high
CGGA_763	0.28	8.81	29.13	9.58	39.41	2.09	0.96	319.86	1.24	4.09	0.44	5.67	2.52	6	15.31	18.87	10.35670204	high
CGGA_780	0.77	3.01	65.36	28.52	84.57	3.25	3.65	271.27	2.14	2.4	0.16	21.62	1.91	10.91	28.02	44.92	9.798924816	high
CGGA_799	6.51	4.12	21.91	3.86	48.82	0.81	5.33	106.75	2.3	3.98	1.52	19.51	3.79	18.98	42.82	104.06	0.10447137	low
CGGA_809	7.24	4.66	142.8	2.54	179.64	2.89	14.04	83.25	3.47	5.65	0.49	962.74	3.98	20.34	54.55	106.88	0.017809994	low
CGGA_810	10.62	11.88	86.36	0.16	376.16	2.53	22.92	32.91	5.32	1.3	0.15	24.73	3.28	16.91	33.13	103.33	2.234431125	high
CGGA_825	11	5.37	43.93	0.94	115.13	2.22	9.46	293.38	2.1	2.15	1.25	273.94	2.31	7.56	21.89	456.08	5.196693329	high
CGGA_846	3.01	1.61	39.56	37.42	28.28	1.95	0.59	382.13	2.06	1.52	0.59	34.03	0.85	0.7	19.28	33.65	36.55129573	high
CGGA_852	8.34	9.39	102.99	2.08	271.96	5.38	18.42	251.88	9.76	9.57	0.14	164.63	4.38	38.65	17.73	725.43	130.8665477	high
CGGA_861	1.63	16.64	110.65	2	90.56	2.42	2.98	533.48	6.88	10.64	0.87	58.13	3.93	3.21	28.43	40.95	109.8724061	high
CGGA_862	1.89	2.35	42.82	8.44	43.23	1	1.63	174.58	1.45	2.26	0.05	8.88	1.23	6.55	15.36	25.19	2.233125543	high
CGGA_863	0.35	13.53	28.76	6.85	22.51	2.46	0.94	747.91	1.98	6.15	3.42	13.13	3.62	2.01	12.18	30.19	241.544867	high
CGGA_867	97.87	5.09	56.25	4.98	157.8	2.61	20.71	123.74	4.54	4.21	0.06	257.84	2.87	22.49	30.75	165.28	24.55689808	high
CGGA_881	34.28	8.43	142.32	1.34	193.1	3.12	34.18	78.62	4.43	0.58	0.07	65.44	3.47	10.4	12.71	1271.86	183.2552597	high
CGGA_882	4.19	11.36	50.68	7.78	56.93	2.31	3.62	370.06	2.47	5.12	0.51	13.49	4.73	10.7	31.94	37.05	8.768232648	high
CGGA_883	14.48	3.79	85.9	12.38	56.09	1.19	13.03	214.08	2.96	7.63	0.6	460.1	3.53	18.44	44.28	103.41	0.468765339	low
CGGA_887	0.19	2.11	48.6	19.4	62.49	1.49	0.52	372.57	0.68	1.33	0.06	8.2	1.33	3.98	21.51	21.89	18.20917038	high
CGGA_888	15.22	15.29	36.21	0.48	19.32	0.88	35.66	24.39	1.07	25.23	5.99	12.97	5.81	41.67	55.59	207.66	0.021158277	low
CGGA_889	3.65	3.94	52.68	15.12	41.9	2.06	3.19	271.83	0.71	3.94	0.21	19.24	3.25	9.04	38.07	23.47	2.134216	high
CGGA_890	9.53	19.9	39.99	0.66	193.86	3.98	15.54	108.75	1.36	21.37	0.38	386.42	9.36	23.2	29.18	84.34	1.043374982	high
CGGA_901	8.13	16.64	33.11	0.25	90.46	1.42	11.43	17.75	2.3	10.85	1.75	410.31	5.03	168.98	53.69	97.16	0.021778575	low
CGGA_903	21.22	12.98	40.48	0.24	148.35	6.37	40.97	88.15	6.44	9.17	1.78	188.53	9.57	45.79	37.61	80.04	0.415700892	low
CGGA_D19	114.66	12.47	81.12	109.29	63.7	4.06	28.57	10.33	6.29	13.21	1.47	73.27	7.42	54.29	47.33	96.61	591.9802308	high
CGGA_D28	4.67	7.03	74.05	3.4	135.62	2.81	19.46	10.7	0.99	10.44	0.53	447.26	6.18	49.86	54.95	88.05	0.024081975	low
CGGA_D50	5.76	17.71	34.56	0.24	63.02	2.06	31.4	41.15	1.38	54.51	2.72	109.34	9.73	43.23	56.93	69.6	0.177099814	low
CGGA_J50	7.19	10.51	36.81	1.69	167.57	3.1	11.45	149.11	4.45	6.11	1.45	195.04	5.62	8.44	41.26	89.98	0.29177519	low
CGGA_J73	36.47	12.81	30.08	5.72	32.62	1.41	7.8	96.95	1.35	3.97	1.83	6.25	3.92	36.25	65.8	82.87	0.108052425	low
CGGA_P103	14.37	11.96	48.14	4.69	76.94	2.38	16.2	100.15	1.41	12.15	1.65	37.96	8.49	20.62	44.54	79.73	0.229741081	low
CGGA_P104	0.07	4.72	3.63	0	9.79	0.14	0.59	0.62	0.18	4.15	0.18	16.57	7.26	2.77	1.37	8.75	0.197470603	low
CGGA_P108	17.78	17.19	155.74	0.63	11.59	3.45	13.48	46.3	3.84	42.38	1.19	5.42	10.26	0.54	16.02	69.88	6.929956604	high
CGGA_P11	3.82	3.01	48.81	0.11	113.55	1.66	7.57	39.91	1.64	2.77	0.88	479.13	3.22	20.81	37.1	113.37	0.028765118	low
CGGA_P110	67.09	10.88	27.47	0	42.77	3.15	39.95	51.31	2.91	40.6	2.1	21.89	6.86	1.53	12.06	140.44	23.82238135	high
CGGA_P111	26.57	12.64	74.67	3.24	110.8	2.99	15.44	127.66	2.77	5.1	1.77	71.5	9.98	82.77	52.87	82.69	0.221137167	low
CGGA_P113	0.52	5.5	40.23	11.6	44.42	1.47	1.49	264.41	0.84	3.49	0.11	4.89	2.36	4.7	16.84	18.61	6.03930032	high
CGGA_P115	0	7.94	47.51	0	9.93	0.32	0.17	20.17	1.22	2.82	0.02	4.26	3.25	0.63	0.91	7.74	0.657508795	high
CGGA_P121	0.37	0.9	67.65	69.96	44.27	0.8	0.43	283.1	0.95	0.84	0.05	21.85	0.78	1.2	30.47	27.6	38.60249069	high
CGGA_P122	12.04	10.73	73.32	1.04	74.75	3.03	18.67	36.37	3.73	10.6	2.44	73.51	7.72	29.99	65.33	75.82	0.020913732	low
CGGA_P128	5.87	12.26	50.9	8.51	59.63	2.19	4.01	312.58	1.12	8.25	2.09	59.52	4.73	28.01	36.37	51.46	1.985996014	high
CGGA_P13	11.56	8.68	59.41	4.06	81.1	1.69	14.18	90.81	0.87	10.16	0.99	53.73	5.34	37.1	47.22	68.21	0.22102029	low
CGGA_P131	5.5	11.33	41.23	2.92	97.25	2.7	17.55	90.59	2.86	14.3	2.65	68.95	5.13	46.74	62.8	83.3	0.048114174	low
CGGA_P132	4.16	15.13	82.23	0.89	240.79	3.53	15.14	145.58	2.45	4.8	0.26	56.55	6.99	28.45	33.74	61	1.968035488	high
CGGA_P137	10.98	19.42	97.45	0.09	132.64	4.34	19.99	72.77	3.07	18.84	0.59	897.02	8.06	70.85	52.22	80.81	0.044957635	low
CGGA_P142	2.65	5.85	122.51	0.64	231.39	3.37	6.98	208.45	2.06	4.23	0.55	171.48	6.01	16.79	33.28	55.31	1.419397827	high
CGGA_P144	0.58	13.37	66.2	4.13	101.47	4.01	9.33	220.76	2.7	6.62	0.51	23.44	7.66	24.62	21.33	45.02	3.681644542	high
CGGA_P145	1.13	2.84	90.66	9.87	152.04	2.42	2.23	422.25	1.35	2.77	0.29	66.54	2.03	5.04	21.38	46.04	34.48205822	high
CGGA_P146	19.09	12.79	38.62	3.99	80.79	1.81	16.18	109.67	1.36	9.88	0.32	83.78	5.62	26.95	39.55	78.2	0.79219404	high
CGGA_P147	12.03	14.45	37.09	0.5	82.42	3.02	15.95	215.19	5.56	24.67	3.14	24.15	5.99	55.12	46.75	96.56	0.836837336	high
CGGA_P150	9.63	9.74	124.97	0.45	154.23	4.5	12.62	44.32	3.45	9.66	0.8	476.06	8.47	43.81	48.1	80.99	0.056581134	low
CGGA_P151	16.39	2.63	124.8	20.71	110.54	1.12	6.88	109.4	0.91	2.09	0.15	202.36	2.79	8.35	45.51	54.32	0.60742112	low
CGGA_P153	0.07	5.4	4.62	0.36	12.24	0.2	0.31	38.82	0.15	4.93	0.4	17.79	4.75	3.14	1.31	4.49	0.377983277	low
CGGA_P155	7.05	13.2	49.49	3.45	97.7	2.81	36.7	113.84	1.59	3.41	0.02	12.45	4.22	139.88	26.39	53.05	2.579764806	high
CGGA_P156	19.77	11.58	121.02	5.78	135.98	2.18	20.26	62.75	1.8	14.09	1.05	147.03	7.35	26.55	65.65	81.01	0.144737038	low
CGGA_P157	0.17	22.63	136.22	1.84	92.38	6.75	11.99	496.39	8.04	41.31	0.21	163	4.52	190	25.5	109.95	1198.803954	high
CGGA_P158	0	5.2	4.83	0	7.91	0.2	0.34	5.44	0.09	9.35	0.61	8.92	4.47	4.37	2.58	11.62	0.285325436	low
CGGA_P159	0.25	15.28	57.23	0.21	325.05	9.07	5.32	424.27	7.13	7.93	0.04	35.98	4.92	621.12	12.11	68.44	549.9597826	high
CGGA_P163	4.81	13.2	32.11	34.15	28.34	8.2	6.31	260.79	6.97	6.12	2.27	57.46	5.31	28.64	25.48	57.88	7.149989178	high
CGGA_P165	0.08	6.65	3.41	0	8.01	0.33	0.2	16.55	0.04	4.82	1.01	3.3	1.61	9.42	5.98	17.31	0.26260134	low
CGGA_P17	3.91	14.81	90.25	1.52	180.65	3.97	8.72	155.11	3.06	8.18	1.13	118.74	7.39	33.09	47.99	47.52	0.421790936	low
CGGA_P172	0.22	7.02	4.65	0.06	12.07	0.26	0.61	16.5	0.12	18.68	0.12	13.98	5.83	3.85	2.46	14.33	0.637233791	low
CGGA_P173	1.24	18.04	91.6	0.67	191.44	6.01	12.2	107.09	5.01	7.38	0.36	183.65	12.87	23.03	30.43	65.7	0.655337494	high
CGGA_P174	7.01	15.96	71.95	0.89	89.32	3.29	14.32	78.62	1.65	18.08	2.17	281.63	9.52	29.44	58.15	86.17	0.036894931	low
CGGA_P176	8.27	14.22	63.25	3.95	80.55	2.68	12.65	108.52	0.77	16.53	1.78	61.42	7.23	29.53	37.31	73.11	0.437588968	low
CGGA_P177	21.82	16.01	49.21	4.94	95.49	7.66	16.97	71.59	5.98	14.04	0.68	193.92	9.55	25.75	22.62	2648	384.9744518	high
CGGA_P179	9.1	11.91	42.4	6.29	50.14	2.2	4.71	330.8	2.19	5.64	0.23	56.93	3.89	16.21	26.34	45.24	10.00333119	high
CGGA_P18	1.76	15.99	110.6	0.25	293.42	7.35	11	27.58	2.54	2.27	0.41	409.58	9.96	24.13	30.12	69.12	0.222617674	low
CGGA_P183	9.02	16.24	23.28	2.87	61.53	1.37	20.79	111.88	0.68	29.57	3.94	91.95	7.01	86.49	46.62	115.89	0.15184991	low
CGGA_P185	76.62	10.6	86.83	1.44	64.94	2.73	35.07	114.32	3.31	13.93	1.34	107.25	9.63	65.79	26.61	94.58	9.087027347	high
CGGA_P19	4.14	13.59	59.65	3.26	106.16	4.4	13.98	189.84	2.18	9.87	1.29	183.09	10.45	26.08	32.63	48.95	0.569088878	low
CGGA_P20	2.75	10.53	52.56	3.41	86.44	3.41	18.68	119.84	2.38	5.22	1.24	377.53	5.75	20.82	38.38	69.05	0.111458899	low
CGGA_P21	20.01	2.33	72.17	1.56	87.33	1.32	5.28	183.84	1.92	2.57	0.63	1153.84	2.03	8.89	54.48	147.18	0.012993105	low
CGGA_P23	0	9.79	17.1	0.08	13.59	0.86	0.27	42.68	0.57	2.31	0	27.32	3.6	13.86	1.32	32.51	0.719861374	high
CGGA_P265	0.07	11.54	21.23	0	20.61	1.13	1.7	14.63	0.3	2.76	0	4.14	0.58	253.87	0.4	457.04	3.323665773	high
CGGA_P266	0.13	2.53	18.6	0.13	4.22	0.25	0.43	12.3	0.07	5.5	0.28	2.09	1.32	0.46	1.55	15.53	0.427870671	low
CGGA_P269	49.79	2.9	280.57	10.68	30.49	0.6	10.52	46.53	2.73	20.16	0.39	149.52	2.38	2.46	54.33	267.01	3.308410972	high
CGGA_P27	6.96	12.49	55.47	1.56	99.01	1.82	16.02	45.39	1.71	8.46	1.21	85.51	4.99	50.46	47.72	89.57	0.118255435	low
CGGA_P270	17.76	17.98	58.84	0.65	78.58	2.6	19.6	146.82	3.36	25.42	0.99	21.52	9.07	70.58	29.03	124.31	4.594491213	high
CGGA_P271	0	7.3	6.73	0.1	16.74	0.42	1.08	11.07	0.17	4.98	0.19	26.86	7.26	7.99	3.02	8.32	0.250079905	low
CGGA_P279	30.36	2.67	73.21	0.44	74.98	0.6	4.65	83.65	0.87	1.28	2.08	172.24	2.58	17.72	65.15	206.45	0.033063265	low
CGGA_P286	28.5	4.68	74.47	0.79	80.19	1.06	7.05	52.17	0.94	6.37	1.97	103.85	5.5	58.76	94.32	235.01	0.00686962	low
CGGA_P29	0	10.52	1.9	0.09	5.5	0.56	0.71	39.82	0.3	10.15	0.14	5.71	4.65	2.38	1.66	26.98	0.788573848	high
CGGA_P298	52.93	4.78	153.34	11.35	169.78	3.23	7.93	29.41	4.95	8.75	0.85	319.66	2.99	23.18	85.84	207.08	0.121325608	low
CGGA_P3	0.07	5.47	3.95	0	1.8	0.05	0.18	5.86	0.28	13.97	0.86	0.33	0.96	2.95	1.09	11.16	0.509558444	low
CGGA_P30	38.58	16.38	7.51	0.2	45.4	4.58	42.11	80.35	27.45	8.27	0.16	6.48	2.6	5.65	13.63	2598.03	6101.825256	high
CGGA_P306	38.13	4.43	253.95	3.7	127.6	1.15	5.34	71.74	1.18	5.07	0.76	136.45	2.18	17.15	47.97	171.8	1.343323415	high
CGGA_P308	9.33	2.85	97.91	14.72	54.51	1.6	1.29	210.93	1.17	1.49	0.21	36.87	1.07	4.16	37.85	65.11	2.025513445	high
CGGA_P31	0.91	1.42	154.61	10.44	195.86	1.82	1.09	311.67	2.1	2.86	0.07	38.19	2.13	2.31	18.57	42.67	25.81952744	high
CGGA_P311	11.19	4.37	59.5	0.39	232.64	3.61	10.97	160	4.84	2.33	0.62	171.98	6.44	3.76	21.42	94.4	1.547825392	high
CGGA_P314	9.98	2.98	48.14	1.2	44.99	0.76	5.64	40.78	1.96	3.27	0.99	101.23	0.99	8.45	62.19	155.39	0.026742035	low
CGGA_P315	16.36	1.9	72.05	10.83	97.75	0.7	6.94	93.44	1.3	3.36	1.05	165.78	1.75	11.26	28.83	123.46	0.573332882	low
CGGA_P319	149.21	10.57	97.31	2.92	62.23	1.77	24.28	56.01	2.79	18.14	2.52	132.39	5.72	4.84	48.7	303.84	21.36161265	high
CGGA_P326	6.37	2.27	102.55	9.81	110.17	0.95	5.79	64.72	1.25	2.1	0.38	2324.42	2.52	10.35	50.29	115.98	0.000137441	low
CGGA_P328	17.98	10.04	68.42	0.13	220.93	3.44	23.16	123.05	10.05	6.46	1.82	322.22	11.66	19.76	45.34	170.77	0.183887418	low
CGGA_P337	2.63	11.6	99.48	39.05	158.91	2.76	34.05	192.08	8.29	12.98	1.06	102.32	6.31	15.06	34.44	83.39	15.09075799	high
CGGA_P338	0.94	11.88	174.43	3.22	85.48	3.09	11.07	663.84	6.71	4.37	0.28	42.69	2.88	3.57	15.49	35.23	1344.733512	high
CGGA_P346	31.52	2.87	164.64	0.85	270.57	2.19	8.04	143.31	3.28	3.91	0.52	378.24	3.28	10.67	29.4	149.61	2.771476236	high
CGGA_P356	28.39	3.67	39.53	6.08	29.06	0.75	5.86	19.17	1.96	8.52	0.78	81.82	1.55	1.41	35.41	220.52	0.368617106	low
CGGA_P358	3.2	2.91	138.11	13.48	168.87	3.88	5.79	238.79	5.33	2.5	0.38	350.97	1.88	3.74	26.91	71.87	3.693931422	high
CGGA_P364	25.76	4.19	102.24	1.78	100.67	3.34	6.74	157.63	5.2	3.06	1.69	371.15	2.35	2.94	65.26	223.61	0.092453865	low
CGGA_P388	4.6	15.48	167.25	0.3	386.87	5.82	7.43	89.05	5.53	1.54	0.62	115.05	8.45	7.1	27.87	101.68	2.875791178	high
CGGA_P392	7.16	13.41	97.4	2.29	97.38	2.04	22.75	61.12	2.03	16.59	2.09	219.24	4.29	38.44	70.73	104.26	0.039140008	low
CGGA_P399	15.64	5.75	71.29	3.05	91.9	2.78	5.35	64.94	1.52	3.6	1.36	175	4.9	38.24	77.17	167.16	0.015288621	low
CGGA_P416	12.26	12.14	114.8	3.91	124.88	2.2	12.57	350.3	1.51	9.39	1.14	147.42	3.41	30.04	60.61	94.34	2.625001242	high
CGGA_P421	150.66	10.92	41.39	0	128.81	0.64	41.46	78.79	2.37	8.07	1.32	52.4	8.71	0.43	71.96	386.43	9.268218137	high
CGGA_P422	6.34	12.15	137.7	0.3	239.1	2.48	8.28	280.44	2.24	11.7	1.59	204.78	7.56	23.33	89.36	94.21	0.140345204	low
CGGA_P437	19.95	15.12	38.44	80.22	52.46	1.22	27.29	42.7	2.83	58.38	5.52	173.28	4.23	48.27	108.74	178	0.211816934	low
CGGA_P438	8.44	14.86	87.41	1.43	103.84	2.66	23.28	214.68	9.68	18.49	1.95	180.56	3.03	12.2	58.55	106.95	0.825770252	high
CGGA_P439	1.85	16.25	292.2	0.61	167.11	2.8	17.64	151.99	3.4	7.25	1.31	338.84	13.43	8.81	49.24	102.04	0.323732063	low
CGGA_P5	7.47	18.04	202.15	1.16	95.23	4.36	17.05	194.4	9.54	12.73	0.28	17.52	8.45	1.96	22.41	96.94	19.25771886	high
CGGA_P83	16.5	5.79	111.54	0.18	159.65	2.72	12.33	7.32	4.07	3.1	1	1666.18	3.72	19.36	58.23	170.51	0.000572559	low
CGGA_P84	4.93	17.81	57.23	1.58	140.93	4.37	25.42	87.68	2.52	23.07	1.88	271.7	13.01	44.83	39.19	40.69	0.184130202	low
CGGA_P86	9.27	16.16	40.02	0.2	66.67	2.31	22.92	35.49	0.7	17.55	1.06	77.55	9.52	69.86	91.07	105.37	0.01023292	low
CGGA_P93	4.22	10.58	33.89	1.87	90.99	4.16	7.58	163.9	3.29	12.93	0.34	199.51	7.42	32.32	45.71	47.88	0.29935661	low
CGGA_P98	7.63	1.61	105.83	21.16	85.92	1.29	2.23	208.19	1.73	2.59	0.19	103.57	1.35	4.15	35.32	47.93	2.629563032	high
